# Supplementary material for: Heterochrony of puberty in the European badger (Meles meles) can be explained by growth rate and group-size: Evidence for two endocrinological phenotypes
Source: PLoS One. 2019 Mar 6;14(3):e0203910. doi: 10.1371/journal.pone.0203910 (PMC6402631; doi:10.1371/journal.pone.0203910)
Supplement: S1 Dataset — (XLSX) [file pone.0203910.s001.xlsx]

## Sheet: Table A
Table A. Cub Testosterone levels 3-28 months
Tattoo	Test.ng.ml	Sex	Social Group	Sett	Trapping Title	Date	Day	Month	Year	Season	Trapping Start Date	Trapping End Date	Exam Age Years	Exam Age Months	Age.Months
461	11.16	Male	MOUNT	MOUNT	Winter-2005	16/01/2005	16	1	2005	Winter	2005-01-01	2005-03-31	1	11	23
461	0.16	Male	MOUNT	MOUNT	Spring-2005	17/06/2005	17	6	2005	Spring	2005-04-01	2005-06-30	2	4	28
470	0.98	Male	Pasticks Outlier	PASTICKS OUTLIER	Summer-2004	22/07/2004	22	7	2004	Summer	2004-07-01	2004-09-30	1	5	17
470	1.62	Male	Pasticks Outlier	PASTICKS OUTLIER	Autum-2004	23/10/2004	23	10	2004	Autum	01-Okt-04	31-Des-04	1	8	20
472	12.88	Male	BROGDENS BELT	BROGDENS BELT	Winter-2005	2005-01-13	13	1	2005	Winter	2005-01-01	2005-03-31	1	11	23
481	0.75	Male	GREAT OAK	GREAT OAK	Summer-2004	29/07/2004	29	7	2004	Summer	2004-07-01	2004-09-30	1	5	17
494	0.24	Male	THORNY CROFT	THORNY CROFT LOWER	Autum-2004	16/11/2004	16	11	2004	Autum	01-Okt-04	31-Des-04	0	9	9
496	1.01	Male	LOWER SEEDS	LOWER SEEDS	Autum-2004	25/10/2004	25	10	2004	Autum	01-Okt-04	31-Des-04	0	8	8
496	1.7	Male	LOWER SEEDS	LOWER SEEDS	Summer-2005	25/07/2005	25	7	2005	Summer	2005-07-01	2005-09-30	1	5	17
499	1.81	Male	Holly Hill	HOLLY HILL	Winter-2005	15/01/2005	15	1	2005	Winter	2005-01-01	2005-03-31	0	11	11
499	0.44	Male	Holly Hill	HOLLY HILL	Spring-2005	18/06/2005	18	6	2005	Spring	2005-04-01	2005-06-30	1	4	16
500	0.34	Male	Holly Hill	HOLLY HILL NORTH SIDE HOLES	Spring-2005	16/06/2005	16	6	2005	Spring	2005-04-01	2005-06-30	1	4	16
500	0.51	Male	Holly Hill	HOLLY HILL	Summer-2005	2005-01-08	1	8	2005	Summer	2005-07-01	2005-09-30	1	6	18
503	0.25	Male	COMMON PIECE	OUTLIER 1	Summer-2005	2005-01-08	1	8	2005	Summer	2005-07-01	2005-09-30	1	6	18
504	0.17	Male	MOUNT	MOUNT	Autum-2004	16/11/2004	16	11	2004	Autum	01-Okt-04	31-Des-04	0	9	9
504	0.46	Male	MOUNT	MOUNT	Summer-2005	2005-01-08	1	8	2005	Summer	2005-07-01	2005-09-30	1	6	18
505	0.16	Male	LOWER SEEDS	Deer Exclosures Outlier	Autum-2004	18/11/2004	18	11	2004	Autum	01-Okt-04	31-Des-04	0	9	9
505	3.44	Male	LOWER SEEDS	Deer Exclosures Outlier	Winter-2005	13/01/2005	13	1	2005	Winter	2005-01-01	2005-03-31	0	11	11
512	1.9	Male	HILL COPSE	KEEPERS HUT	Autum-2004	28/10/2004	28	10	2004	Autum	01-Okt-04	31-Des-04	0	8	8
515	1.23	Male	GREAT OAK OUTLIER	Great Oak Border	Summer-2004	30/07/2004	30	7	2004	Summer	2004-07-01	2004-09-30	0	5	5
515	0.24	Male	GREAT OAK	GREAT OAK	Autum-2004	29/10/2004	29	10	2004	Autum	01-Okt-04	31-Des-04	0	8	8
518	0.29	Male	PASTICKS	PASTICKS UPPER OUTLIER	Spring-2005	2005-08-06	8	6	2005	Spring	2005-04-01	2005-06-30	1	4	16
526	0.89	Male	SUNDAYS HILL	SUNDAYS HILL OUTLIER	Spring-2005	2005-10-06	10	6	2005	Spring	2005-04-01	2005-06-30	1	4	16
530	0.55	Male	Marley 2	MARLEY 2	Spring-2005	2005-07-06	7	6	2005	Spring	2005-04-01	2005-06-30	1	4	16
530	2.2	Male	Marley 2	MARLEY 2 ANNEX	Summer-2005	23/07/2005	23	7	2005	Summer	2005-07-01	2005-09-30	1	5	17
537	1.91	Male	RADBROOK COMMON	RADBROOK COMMON OUTLIER	Summer-2004	28/07/2004	28	7	2004	Summer	2004-07-01	2004-09-30	0	5	5
537	7.81	Male	RADBROOK COMMON	CHUNKY CAP	Winter-2005	13/01/2005	13	1	2005	Winter	2005-01-01	2005-03-31	0	11	11
537	2.2	Male	RADBROOK COMMON	CHUNKY CAP	Summer-2005	27/07/2005	27	7	2005	Summer	2005-07-01	2005-09-30	1	5	17
538	0.68	Male	HILL COPSE	HILL COPSE WESTERN OUTLIER	Summer-2005	28/07/2005	28	7	2005	Summer	2005-07-01	2005-09-30	1	5	17
541	0.12	Male	MOUNT	MOUNT	Spring-2005	16/06/2005	16	6	2005	Spring	2005-04-01	2005-06-30	1	4	16
545	1.26	Male	NEALINGS COPSE	NEALINGS COPSE	Spring-2005	2005-09-06	9	6	2005	Spring	2005-04-01	2005-06-30	1	4	16
548	0.14	Male	JEWS HARP	JEWS HARP	Autum-2005	24/10/2005	24	10	2005	Autum	01-Okt-05	31-Des-05	0	8	8
548	5.5	Male	JEWS HARP	JEWS HARP ANNEX	Winter-2006	2006-05-01	5	1	2006	Winter	2006-01-01	2006-03-31	0	11	11
557	0.17	Male	JackBracken	JACK BRACKEN	Spring-2005	2005-07-06	7	6	2005	Spring	2005-04-01	2005-06-30	0	4	4
557	0.19	Male	JackBracken	JACK BRACKEN	Summer-2005	21/07/2005	21	7	2005	Summer	2005-07-01	2005-09-30	0	5	5
560	0.6	Male	Pasticks Outlier	PASTICKS OUTLIER	Winter-2006	2006-05-01	5	1	2006	Winter	2006-01-01	2006-03-31	0	11	11
567	0.06	Male	PASTICKS	PASTICKS	Summer-2005	22/07/2005	22	7	2005	Summer	2005-07-01	2005-09-30	0	5	5
569	0.28	Male	Pasticks Outlier	PASTICKS OUTLIER	Spring-2005	2005-08-06	8	6	2005	Spring	2005-04-01	2005-06-30	0	4	4
569	2.41	Male	Pasticks Outlier	PASTICKS OUTLIER	Winter-2006	2006-05-01	5	1	2006	Winter	2006-01-01	2006-03-31	0	11	11
577	0.06	Male	SUNDAYS HILL	SUNDAYS HILL OUTLIER	Autum-2005	28/10/2005	28	10	2005	Autum	01-Okt-05	31-Des-05	0	8	8
582	0.09	Male	FIREBREAK	FIREBREAK	Summer-2005	28/07/2005	28	7	2005	Summer	2005-07-01	2005-09-30	0	5	5
583	0.25	Male	GREAT OAK	GREAT OAK	Spring-2005	13/06/2005	13	6	2005	Spring	2005-04-01	2005-06-30	0	4	4
585	0.31	Male	CHALET	CHALET	Summer-2005	28/07/2005	28	7	2005	Summer	2005-07-01	2005-09-30	0	5	5
589	0.24	Male	HILL COPSE	HILL COPSE EASTERN OUTLIER	Summer-2005	30/07/2005	30	7	2005	Summer	2005-07-01	2005-09-30	0	5	5
591	0.06	Male	CHALET	CHALET	Autum-2005	31/10/2005	31	10	2005	Autum	01-Okt-05	31-Des-05	0	8	8
593	0.09	Male	FIREBREAK	FIREBREAK	Summer-2005	30/07/2005	30	7	2005	Summer	2005-07-01	2005-09-30	0	5	5
595	0.11	Male	COMMON PIECE	OUTLIER 64	Spring-2005	16/06/2005	16	6	2005	Spring	2005-04-01	2005-06-30	0	4	4
595	0.23	Male	COMMON PIECE	OLD COMMON PIECE	Summer-2005	2005-02-08	2	8	2005	Summer	2005-07-01	2005-09-30	0	6	6
596	0.41	Male	COMMON PIECE	OLD COMMON PIECE	Autum-2005	2005-04-11	4	11	2005	Autum	01-Okt-05	31-Des-05	0	9	9
597	0.07	Male	LOWER SEEDS	Deer Exclosures Outlier	Spring-2005	17/06/2005	17	6	2005	Spring	2005-04-01	2005-06-30	0	4	4
598	0.14	Male	LOWER SEEDS	GATES Outlier	Spring-2005	17/06/2005	17	6	2005	Spring	2005-04-01	2005-06-30	0	4	4
603	0.05	Male	COMMON PIECE	OLD COMMON PIECE	Autum-2005	2005-04-11	4	11	2005	Autum	01-Okt-05	31-Des-05	0	9	9
613	0.14	Male	CHALET OUTLIER	DITCH OUTLIER	Summer-2005	29/07/2005	29	7	2005	Summer	2005-07-01	2005-09-30	0	5	5
619	0.03	Male	MOUNT	MOUNT	Autum-2005	2005-03-11	3	11	2005	Autum	01-Okt-05	31-Des-05	0	9	9
622	0.51	Male	GREAT OAK	GREAT OAK	Winter-2006	2006-12-01	12	1	2006	Winter	2006-01-01	2006-03-31	0	11	11
627	0.02	Male	FIREBREAK	FIREBREAK	Autum-2005	2005-05-11	5	11	2005	Autum	01-Okt-05	31-Des-05	0	9	9
730	0.63	Male	GREAT ASH HILL	THAMES OUTLIER	Summer-2009	2009-07-09	7	9	2009	Summer	2009-07-01	2009-09-30	1	7	19
734	0.55	Male	Pasticks Outlier	PASTICKS OUTLIER	Summer-2009	14/09/2009	14	9	2009	Summer	2009-07-01	2009-09-30	1	7	19
739	0.8	Male	JEWS HARP	JEWS HARP	Summer-2009	14/09/2009	14	9	2009	Summer	2009-07-01	2009-09-30	1	7	19
746	0.6	Male	Marley 2	MARLEY 2	Summer-2009	14/09/2009	14	9	2009	Summer	2009-07-01	2009-09-30	1	7	19
841	1.59	Male	THORNY CROFT	THORNY CROFT	Spring-2011	25/05/2011	25	5	2011	Spring	23-Mei-11	2011-06-04	1	3	15
848	4.03	Male	COMMON PIECE	GATES Outlier	Spring-2011	25/05/2011	25	5	2011	Spring	23-Mei-11	2011-06-04	2	3	27
863	5.04	Male	GREAT OAK OUTLIER	GREAT OAK OUTLIER	Spring-2011	26/05/2011	26	5	2011	Spring	23-Mei-11	2011-06-04	1	3	15
876	0.15	Male	Pasticks Outlier	PASTICKS OUTLIER	Spring-2011	2011-03-06	3	6	2011	Spring	23-Mei-11	2011-06-04	1	4	16
926	0.08	Male	Pasticks Outlier	PASTICKS OUTLIER	Spring 2013	13/06/2013	13	6	2013	Spring	2013-06-03	2013-06-14	1	4	16
926	9.56	Male	Pasticks Outlier	PASTICKS OUTLIER	Spring 2014	30-Mei-14	30	5	2014	Spring	26-Mei-14	2015-06-06	2	3	27
945	1.01	Male	GREAT ASH HILL	THAMES OUTLIER	Spring 2013	2013-07-06	7	6	2013	Spring	2013-06-03	2013-06-14	1	4	16
948	0.36	Male	GREAT ASH HILL	GREAT ASH HILL	Spring 2013	2009-03-06	4	6	2013	Spring	2013-06-03	2013-06-14	1	4	16
948	0.1	Male	GREAT ASH HILL	GREAT ASH HILL	Summer 2013	20/08/2013	20	8	2013	Summer	19-Agust-13	31-Agust-13	1	6	18
948	0.19	Male	GREAT ASH HILL	THAMES OUTLIER	Autumn 2013	2009-04-11	5	11	2013	Autum	04-Nop-13	16-Nop-13	1	9	21
949	0.08	Male	GREAT ASH HILL	GREAT ASH HILL	Spring 2013	2013-03-06	3	6	2013	Spring	2013-06-03	2013-06-14	1	4	16
949	0.53	Male	GREAT ASH HILL	GREAT ASH HILL	Summer 2013	18/08/2010	19	8	2013	Summer	19-Agust-13	31-Agust-13	1	6	18
951	0.09	Male	FIREBREAK	FIREBREAK	Autumn 2013	2013-04-11	4	11	2013	Autum	04-Nop-13	16-Nop-13	1	9	21
951	1.82	Male	FIREBREAK	FIREBREAK	Spring 2014	31/05/2014	31	5	2014	Spring	26-Mei-14	2015-06-06	2	3	27
952	0.12	Male	FIREBREAK	FIREBREAK	Autumn 2013	2013-04-11	4	11	2013	Autum	04-Nop-13	16-Nop-13	1	9	21
961	0.54	Male	LOWER SEEDS	LOWER SEEDS	Spring 2013	2013-10-06	10	6	2013	Spring	2013-06-03	2013-06-14	1	4	16
961	0.07	Male	LOWER SEEDS	LOWER SEEDS	Summer 2013	26/08/2013	26	8	2013	Summer	19-Agust-13	31-Agust-13	1	6	18
961	1.79	Male	LOWER SEEDS	LOWER SEEDS	Spring 2014	2014-03-06	3	6	2014	Spring	26-Mei-14	2015-06-06	2	4	28
976	0.69	Male	LOWER SEEDS	LOWER SEEDS	Spring 2014	2014-03-06	3	6	2014	Spring	26-Mei-14	2015-06-06	1	4	16
994	0.07	Male	BROGDENS BELT	BROGDENS BELT	Summer 2013	26/08/2013	26	8	2013	Summer	19-Agust-13	31-Agust-13	0	6	6
998	0.03	Male	BOTLEY LODGE	BOTLEY LODGE	Summer 2013	30/08/2013	30	8	2013	Summer	19-Agust-13	31-Agust-13	0	6	6
1003	0.05	Male	COMMON PIECE	GATES Outlier	Autumn 2014	2014-03-11	3	11	2014	Autum	03-Nop-14	15-Nop-14	0	9	9
1007	0.03	Male	GREAT ASH HILL	CLEARING OUTLIER	Autumn 2014	2014-04-11	4	11	2014	Autum	03-Nop-14	15-Nop-14	0	9	9
1016	0.01	Male	RADBROOK COMMON	CHUNKY CAP	Autumn 2014	2014-12-11	12	11	2014	Autum	03-Nop-14	15-Nop-14	0	9	9
1019	8.47	Male	NEALINGS COPSE	NEALINGS COPSE	Spring 2014	2014-04-06	4	6	2014	Spring	26-Mei-14	2015-06-06	1	4	16
1020	0.18	Male	RADBROOK COMMON	CHUNKY CAP	Autumn 2014	2014-12-11	12	11	2014	Autum	03-Nop-14	15-Nop-14	0	9	9
1031	0.13	Male	UPPER FOLLIES	UPPER FOLLIES	Spring 2014	2014-05-06	5	6	2014	Spring	26-Mei-14	2015-06-06	0	4	4
1033	0.11	Male	JEWS HARP	JEWS HARP	Spring 2014	2014-06-06	6	6	2014	Spring	26-Mei-14	2015-06-06	0	4	4
1035	0.04	Male	UPPER FOLLIES	UPPER FOLLIES	Spring 2014	2014-06-06	6	6	2014	Spring	26-Mei-14	2015-06-06	0	4	4
1039	0.08	Male	BOTLEY LODGE	BOTLEY LODGE	Summer 2014	18/08/2014	18	8	2014	Summer	11-Agust-14	23-Agust-14	0	6	6
1040	0.06	Male	SINGING WAY	SINGING WAY	Spring 2014	2014-06-06	6	6	2014	Spring	26-Mei-14	2015-06-06	0	4	4
1042	0.25	Male	BOTLEY LODGE	BOTLEY LODGE	Spring 2014	2014-07-06	7	6	2014	Spring	26-Mei-14	2015-06-06	0	4	4
1051	0.03	Male	COMMON PIECE	GATES Outlier	Summer 2014	2014-12-08	12	8	2014	Summer	11-Agust-14	23-Agust-14	0	6	6
1059	0.67	Male	MOUNT	Terrace	Autumn 2014	2014-05-11	5	11	2014	Autum	03-Nop-14	15-Nop-14	1	9	21
1062	0.01	Male	SUNDAYS HILL	SUNDAYS HILL OUTLIER 2	Autumn 2014	2014-10-11	10	11	2014	Autum	03-Nop-14	15-Nop-14	0	9	9
1078	0.37	Male	PASTICKS	PASTICKS	Additional 2016 July Trapping	2016-01-07	1	7	2016	Summer	2016-06-29	2016-07-02	1	5	17
1086	0.36	Male	HILL COPSE	HILL COPSE	Summer 2015	20/08/2015	20	8	2015	Autum	17-Agust-15	29-Agust-15	0	6	6
1113	0.26	Male	MOUNT	MOUNT	Spring 2016	25/05/2016	25	5	2016	Spring	23-Mei-16	2016-06-04	0	3	3
1114	0.32	Male	COMMON PIECE	HIGH SEAT	Spring 2016	25/05/2016	25	5	2016	Spring	23-Mei-16	2016-06-04	0	3	3
1114	0.17	Male	COMMON PIECE	HIGH SEAT	Summer 2016	15/09/2016	15	9	2016	Summer	2016-09-05	2016-09-17	0	7	7
1115	0.33	Male	COMMON PIECE	HIGH SEAT	Spring 2016	25/05/2016	25	5	2016	Spring	23-Mei-16	2016-06-04	0	3	3
1116	0.36	Male	HILL COPSE	Hill Copse Top Outlier	Spring 2016	26/05/2016	26	5	2016	Spring	23-Mei-16	2016-06-04	0	3	3
1117	0.3	Male	GREAT ASH HILL	CLEARING OUTLIER	Spring 2016	27/05/2016	27	5	2016	Spring	23-Mei-16	2016-06-04	0	3	3
1117	0.21	Male	GREAT ASH HILL	CLEARING OUTLIER	Additional 2016 July Trapping	2016-02-07	2	7	2016	Summer	2016-06-29	2016-07-02	0	5	5
1117	0.98	Male	GREAT ASH HILL	CLEARING OUTLIER	Additional 2016 October Trapping	2016-09-10	9	10	2016	Autum	07-Okt-16	09-Okt-16	0	8	8
1118	0.38	Male	GREAT ASH HILL	CLEARING OUTLIER	Additional 2016 July Trapping	2016-02-07	2	7	2016	Summer	2016-06-29	2016-07-02	0	5	5
1118	0.61	Male	GREAT ASH HILL	CLEARING OUTLIER	Summer 2016	16/09/2016	16	9	2016	Summer	2016-09-05	2016-09-17	0	7	7
1118	0.36	Male	GREAT ASH HILL	CLEARING OUTLIER	Additional 2016 October Trapping	2016-08-10	8	10	2016	Autum	07-Okt-16	09-Okt-16	0	8	8
1121	0.21	Male	Pasticks Outlier	PASTICKS OUTLIER	Summer 2016	2016-05-09	5	9	2016	Summer	2016-09-05	2016-09-17	0	7	7
1122	0.34	Male	SINGING WAY	SINGING WAY	Summer 2016	2016-07-09	7	9	2016	Summer	2016-09-05	2016-09-17	0	7	7
1123	0.22	Male	PASTICKS	PASTICKS	Additional 2016 October Trapping	2016-07-10	7	10	2016	Autum	07-Okt-16	09-Okt-16	0	8	8
1124	0.21	Male	JEWS HARP	Park View	Additional 2016 July Trapping	2016-01-07	1	7	2016	Summer	2016-06-29	2016-07-02	0	5	5
1126	1.23	Male	UPPER FOLLIES	UPPER FOLLIES	Summer 2016	2016-10-09	10	9	2016	Summer	2016-09-05	2016-09-17	0	7	7
1134	0.14	Male	BURKETTS PLANTATION	BURKETTS PLANTATION	Spring-2005	2005-09-06	9	6	2005	Spring	2005-04-01	2005-06-30	0	4	4

## Sheet: Table B
Table B. Cub Oestrone levels 3-28 months
Tattoo	EC.pg.ml	Sex	Social Group	Sett	Trapping Title	Date	Day	Month	Year	Season	Trapping Start Date	Trapping End Date	Exam Age Years	Exam Age Months	Age.Months
469	86.5	Female	BOTLEY LODGE	BOTLEY LODGE	Autum-2004	23-Okt-04	23	10	2004	Autum	01-Okt-04	31-Des-04	1	8	20
489	88	Female	CHALET	CHALET	Autum-2004	28-Okt-04	28	10	2004	Autum	01-Okt-04	31-Des-04	1	8	20
495	18.5	Female	GREAT ASH HILL	CLEARING OUTLIER	Spring-2004	2004-06-07	7	6	2004	Spring	2004-04-01	2004-06-30	0	4	4
495	65	Female	GREAT ASH HILL	CLEARING OUTLIER	Summer-2004	02-Agust-04	2	8	2004	Summer	2004-07-01	2004-09-30	0	6	6
510	30	Female	GREAT ASH HILL	CLEARING OUTLIER	Winter-2005	2005-01-16	16	1	2005	Winter	2005-01-01	2005-03-31	0	11	11
520	62	Female	CHALET	CHALET	Winter-2005	2005-01-15	15	1	2005	Winter	2005-01-01	2005-03-31	0	11	11
536	55	Female	RADBROOK COMMON	RADBROOK COMMON	Winter-2005	2005-01-13	13	1	2005	Winter	2005-01-01	2005-03-31	0	11	11
725	3.5	Female	GREAT ASH HILL	GREAT ASH HILL	Summer-2009	2009-09-04	4	9	2009	Summer	2009-07-01	2009-09-30	1	7	19
727	7	Female	MOUNT	GATES Outlier	Summer-2009	2009-09-05	5	9	2009	Summer	2009-07-01	2009-09-30	1	7	19
737	16.5	Female	PASTICKS	PASTICKS	Summer-2009	2009-09-15	15	9	2009	Summer	2009-07-01	2009-09-30	1	7	19
738	26.5	Female	JEWS HARP	JEWS HARP OUTLIER	Summer-2009	2009-09-14	14	9	2009	Summer	2009-07-01	2009-09-30	1	7	19
747	41	Female	JEWS HARP	JEWS HARP	Autum-2009	17-Nop-09	17	11	2009	Autum	01-Okt-09	31-Des-09	1	9	21
768	34	Female	JEWS HARP	JEWS HARP	Autum-2009	17-Nop-09	17	11	2009	Autum	01-Okt-09	31-Des-09	1	9	21
769	72.5	Female	JEWS HARP	JEWS HARP OUTLIER	Summer-2009	2009-09-14	14	9	2009	Summer	2009-07-01	2009-09-30	1	7	19
790	76	Female	FIREBREAK	FIREBREAK	Spring-2011	28-Mei-11	28	5	2011	Spring	23-Mei-11	2011-06-04	2	3	27
886	61	Female	GREAT OAK OUTLIER	GREAT OAK OUTLIER	Spring-2011	27-Mei-11	27	5	2011	Spring	23-Mei-11	2011-06-04	2	3	27
888	28	Female	GREAT OAK OUTLIER	GREAT OAK OUTLIER	Spring-2011	27-Mei-11	27	5	2011	Spring	23-Mei-11	2011-06-04	1	3	15
936	84	Female	BROGDENS BELT	BROGDENS BELT	Spring 2013	2013-06-10	10	6	2013	Spring	2013-06-03	2013-06-14	1	4	16
936	71.5	Female	BROGDENS BELT	BROGDENS BELT	Summer 2013	27-Agust-13	27	8	2013	Summer	19-Agust-13	31-Agust-13	1	6	18
942	88.5	Female	RADBROOK COMMON	CHUNKY CAP	Spring 2013	2013-06-10	10	6	2013	Spring	2013-06-03	2013-06-14	1	4	16
944	27	Female	GREAT ASH HILL	GREAT WOOD	Summer 2013	21-Agust-13	21	8	2013	Summer	19-Agust-13	31-Agust-13	1	6	18
947	116.5	Female	CHALET OUTLIER	CHALET OUTLIER	Spring 2013	2013-06-10	10	6	2013	Spring	2013-06-03	2013-06-14	1	4	16
959	44	Female	Pasticks Outlier	PASTICKS OUTLIER	Summer 2013	28-Agust-13	28	8	2013	Summer	19-Agust-13	31-Agust-13	1	6	18
962	81	Female	LOWER SEEDS	LOWER SEEDS	Spring 2013	2013-06-13	13	6	2013	Spring	2013-06-03	2013-06-14	1	4	16
964	65.5	Female	GREAT ASH HILL	GREAT ASH HILL	Autumn 2013	09-Nop-13	9	11	2013	Autum	04-Nop-13	16-Nop-13	1	9	21
972	28.5	Female	Holly Hill	HOLLY HILL	Summer 2013	21-Agust-13	21	8	2013	Summer	19-Agust-13	31-Agust-13	0	6	6
972	58	Female	GREAT ASH HILL	GREAT WOOD	Spring 2015	2015-06-03	3	6	2015	Spring	25-Mei-15	2015-06-06	2	4	28
974	72	Female	THORNY CROFT	THORNY CROFT	Spring 2015	2015-06-04	4	6	2015	Spring	25-Mei-15	2015-06-06	2	4	28
975	66	Female	HILL COPSE	KEEPERS HUT	Autumn 2013	06-Nop-13	6	11	2013	Autum	04-Nop-13	16-Nop-13	0	9	9
978	89.5	Female	BROGDENS BELT	BROGDENS BELT	Summer 2014	19-Agust-14	19	8	2014	Summer	11-Agust-14	23-Agust-14	1	6	18
982	54	Female	JackBracken	JACK BRACKEN	Spring 2014	2014-06-05	5	6	2014	Spring	26-Mei-14	2015-06-06	1	4	16
983	45	Female	JackBracken	JACK BRACKEN	Summer 2013	30-Agust-13	30	8	2013	Summer	19-Agust-13	31-Agust-13	0	6	6
989	14.5	Female	BOTLEY LODGE	BOTLEY LODGE	Summer 2013	31-Agust-13	31	8	2013	Summer	19-Agust-13	31-Agust-13	1	6	18
993	60.5	Female	HILL COPSE	HILL COPSE EASTERN OUTLIER	Spring 2015	2015-06-03	3	6	2015	Spring	25-Mei-15	2015-06-06	2	4	28
996	79.5	Female	JEWS HARP	JEWS HARP	Summer 2014	21-Agust-14	21	8	2014	Summer	11-Agust-14	23-Agust-14	1	6	18
997	48.5	Female	UPPER FOLLIES	UPPER FOLLIES	Summer 2013	30-Agust-13	30	8	2013	Summer	19-Agust-13	31-Agust-13	0	6	6
1002	16.5	Female	MOUNT	MOUNT	Spring 2014	26-Mei-14	26	5	2014	Spring	26-Mei-14	2015-06-06	0	3	3
1005	20	Female	THORNY CROFT	THORNY CROFT	Spring 2014	27-Mei-14	27	5	2014	Spring	26-Mei-14	2015-06-06	0	3	3
1005	99.5	Female	JEWS HARP	JEWS HARP	Spring 2016	2016-06-04	4	6	2016	Spring	23-Mei-16	2016-06-04	2	4	28
1010	15	Female	COMMON PIECE	GATES Outlier	Spring 2014	28-Mei-14	28	5	2014	Spring	26-Mei-14	2015-06-06	0	3	3
1013	27.5	Female	CHALET	CHALET	Spring 2014	31-Mei-14	31	5	2014	Spring	26-Mei-14	2015-06-06	0	3	3
1013	85	Female	FIREBREAK	FIREBREAK	Spring 2016	28-Mei-16	28	5	2016	Spring	23-Mei-16	2016-06-04	2	3	27
1017	51	Female	Pasticks Outlier	PASTICKS OUTLIER	Summer 2015	27-Agust-15	27	8	2015	Autum	17-Agust-15	29-Agust-15	1	6	18
1018	17.5	Female	RADBROOK COMMON	RADBROOK COMMON	Spring 2014	2014-06-03	3	6	2014	Spring	26-Mei-14	2015-06-06	0	4	4
1028	57	Female	UPPER FOLLIES	UPPER FOLLIES	Autumn 2014	14-Nop-14	14	11	2014	Autum	03-Nop-14	15-Nop-14	0	9	9
1044	6.5	Female	BOTLEY LODGE	BOTLEY LODGE	Autum 2015	21-Nop-15	21	11	2015	Autum	09-Nop-15	21-Nop-15	1	9	21
1044	123.5	Female	BOTLEY LODGE	BOTLEY LODGE	Spring 2016	2016-06-04	4	6	2016	Spring	23-Mei-16	2016-06-04	2	4	28
1049	50.5	Female	COMMON PIECE	GATES Outlier	Summer 2014	11-Agust-14	11	8	2014	Summer	11-Agust-14	23-Agust-14	0	6	6
1060	68	Female	COMMON PIECE	NEW COMMON PIECE	Autumn 2014	05-Nop-14	5	11	2014	Autum	03-Nop-14	15-Nop-14	0	9	9
1083	31	Female	Pasticks Outlier	PASTICKS OUTLIER	Additional 2016 July Trapping	2016-07-01	1	7	2016	Summer	2016-06-29	2016-07-02	1	5	17
1094	86	Female	COMMON PIECE	NEW COMMON PIECE	Spring 2016	23-Mei-16	23	5	2016	Spring	23-Mei-16	2016-06-04	1	3	15
1098	78	Female	THORNY CROFT	THORNY CROFT	Spring 2016	23-Mei-16	23	5	2016	Spring	23-Mei-16	2016-06-04	1	3	15
1100	57	Female	COMMON PIECE	OUTLIER 1 ANNEX	Spring 2016	25-Mei-16	25	5	2016	Spring	23-Mei-16	2016-06-04	1	3	15
1119	42	Female	SUNDAYS HILL	SUNDAYS HILL OUTLIER	Spring 2016	30-Mei-16	30	5	2016	Spring	23-Mei-16	2016-06-04	0	3	3
1120	34	Female	JackBracken	JACK BRACKEN	Spring 2016	2016-06-02	2	6	2016	Spring	23-Mei-16	2016-06-04	0	4	4
1125	42.5	Female	GREAT ASH HILL	CLEARING OUTLIER	Additional 2016 July Trapping	2016-07-01	1	7	2016	Summer	2016-06-29	2016-07-02	0	5	5
1127	62.5	Female	CHALET	CHALET	Summer 2016	2016-09-13	13	9	2016	Summer	2016-09-05	2016-09-17	0	7	7
1128	3.5	Female	CHALET	CHALET	Summer 2016	2016-09-14	14	9	2016	Summer	2016-09-05	2016-09-17	0	7	7

## Sheet: Table C
Table C. Cub Male Baculum Testes volume Subcaudal gland secretion volume data
Tattoo	Sex	Sett	Social.Group	Trapping.Title	Date	Year	Season	Exam.Age.Years	Exam.Age.Months	Age.Months	Testes.Length	Test.Vol	Test.Vol1	Subcaudal.volume	Baculum.length	Testes.Pinch	Testes.status1	Testes.Width
1	Male	GREAT OAK	GREAT OAK	Spring 1995	30/06/1995	1995	Spring	2	4	28	30	7689.3	4907.52	1.25	78	3	Descended	19
2	Male	GREAT ASH HILL	GREAT ASH HILL	Spring 1995	23/05/1995	1995	Spring	2	3	27	25	6407.75	4349.19	1	87	2.5	Descended	19
3	Male	GREAT OAK	GREAT OAK	Spring 1995	19/05/1995	1995	Spring	2	3	27	28	8767.08	5751	0.75	90	3	Descended	21
4	Male	SUNDAYS HILL	SUNDAYS HILL	Winter 1995	23/01/1995	1995	Winter	1	11	23	38	18238.5	14722.6	1.5	90	2	Descended	26
4	Male	SUNDAYS HILL	SUNDAYS HILL	Spring 1995	17/05/1995	1995	Spring	2	3	27	24	5520.96	3667.42	1	90	2.5	Descended	18
4	Male	BURKETTS PLANTATION	BURKETTS PLANTATION	Spring 1995	28/06/1995	1995	Spring	2	4	28	26	5981.04	4362.24	0.5	78	2	Descended	18
7	Male	PASTICKS	PASTICKS	Spring 1995	16/05/1995	1995	Spring	2	3	27	30	8520	5979.53	1.5	87	2.5	Descended	20
9	Male	NEW COMMON PIECE	COMMON PIECE	Winter 1995	19/01/1995	1995	Winter	1	11	23	34	11683.8	9088	1.5	101	2	Descended	22
10	Male	THORNY CROFT	THORNY CROFT	Spring 1995	23/05/1995	1995	Spring	2	3	27	30	8520	6441.12	1	85	2	Descended	20
11	Male	THORNY CROFT	THORNY CROFT	Winter 1995	17/01/1995	1995	Winter	1	11	23	29	8236	5334.94	1.5	110	3	Descended	20
13	Male	CHALET	CHALET	Winter 1995	19/01/1995	1995	Winter	1	11	23	31	11643.3	9080.19	0.75	83	2	Descended	23
15	Male	LOWER SEEDS	LOWER SEEDS	Winter 1995	21/01/1995	1995	Winter	1	11	23	26	7384	4719.37	1.5	85	3	Descended	20
16	Male	SUNDAYS HILL	SUNDAYS HILL	Winter 1995	20/01/1995	1995	Winter	1	11	23	NA	NA	NA	2	90	3	Slightly ascended	NA
16	Male	SUNDAYS HILL	SUNDAYS HILL	Spring 1995	15/05/1995	1995	Spring	2	3	27	31	8804	6196.97	3	88	2.5	Descended	20
17	Male	SUNDAYS HILL OUTLIER	SUNDAYS HILL	Spring 1995	15/05/1995	1995	Spring	2	3	27	34	12770.1	8804	1.5	98	3	Descended	23
18	Male	SUNDAYS HILL	SUNDAYS HILL	Winter 1995	23/01/1995	1995	Winter	1	11	23	31	12677.8	8767.08	0.75	93	3	Descended	24
18	Male	SUNDAYS HILL	SUNDAYS HILL	Spring 1995	15/05/1995	1995	Spring	2	3	27	26	6664.06	4542.49	1.5	94	2.5	Descended	19
22	Male	FIREBREAK	GREAT ASH HILL	Spring 1995	24/05/1995	1995	Spring	2	3	27	35	13145.6	10994.6	2	90	1.5	Descended	23
23	Male	GREAT OAK OUTLIER	GREAT OAK OUTLIER	Spring 1995	28/06/1995	1995	Spring	2	4	28	28	7176.68	4544	1	86	3	Descended	19
24	Male	HOLLY HILL	COMMON PIECE	Winter 1995	17/01/1995	1995	Winter	1	11	23	26	7384	4349.19	1	95	3.5	Descended	20
24	Male	OUTLIER 64	COMMON PIECE	Spring 1995	22/05/1995	1995	Spring	2	3	27	27	5540.13	3657.3	1	90	2.5	Descended	17
25	Male	CHALET OUTLIER	CHALET OUTLIER	Spring 1995	23/05/1995	1995	Spring	2	3	27	23	4719.37	2783.2	1	84	3	Descended	17
26	Male	NEW COMMON PIECE	COMMON PIECE	Winter 1995	16/01/1995	1995	Winter	1	11	23	22	5060.88	3326.26	0.5	90	2.5	Descended	18
26	Male	OUTLIER 64	COMMON PIECE	Spring 1995	22/05/1995	1995	Spring	2	3	27	22	3061.52	2044.8	0.75	75	2	Descended	14
27	Male	BOTLEY LODGE	BOTLEY LODGE	Spring 1995	16/05/1995	1995	Spring	2	3	27	34	12770.1	10275.1	1.75	95	1.8	Descended	23
28	Male	PASTICKS	PASTICKS	Spring 1995	17/05/1995	1995	Spring	2	3	27	30	12268.8	7907	1	85	3.5	Descended	24
30	Male	MARLEY 2	SINGING WAY	Spring 1995	1995-07-06	1995	Spring	2	4	28	23	5290.92	3816.96	1.2	79	2	Descended	18
31	Male	NEW COMMON PIECE	COMMON PIECE	Winter 1995	19/01/1995	1995	Winter	1	11	23	30	8520	5979.53	1.75	108	2.5	Descended	20
31	Male	OUTLIER 1	COMMON PIECE	Spring 1995	22/05/1995	1995	Spring	2	3	27	34	13904.6	8520	1.4	92	4	Descended	24
36	Male	CHALET OUTLIER	CHALET OUTLIER	Winter 1995	16/01/1995	1995	Winter	0	11	11	24	5520.96	3667.42	0.5	90	2.5	Descended	18
36	Male	CHALET OUTLIER	CHALET OUTLIER	Summer 1995	31/07/1995	1995	Summer	1	5	17	28	5745.32	4153.5	0.9	80	2	NA	17
36	Male	FIREBREAK	GREAT ASH HILL	Spring 1996	1996-02-05	1996	Spring	2	3	27	34	9656	6360.89	1	86	3	Descended	20
37	Male	HILL COPSE	HILL COPSE	Winter 1995	16/01/1995	1995	Winter	0	11	11	NA	NA	NA	0.75	75	3	Descended	15
37	Male	HILL COPSE	HILL COPSE	Summer 1995	1995-01-08	1995	Summer	1	6	18	28	7176.68	5334.94	0.6	75	2	Descended	19
37	Male	HILL COPSE	HILL COPSE	Autumn 1995	14/11/1995	1995	Autumn	1	9	21	NA	NA	NA	0.75	84	3	Ascended	NA
37	Male	KEEPERS HUT	HILL COPSE	Spring 1996	1996-08-05	1996	Spring	2	3	27	31	7131.24	4105.13	1	84	3.5	Descended	18
40	Male	CHALET OUTLIER	CHALET OUTLIER	Spring 1996	1996-08-05	1996	Spring	2	3	27	NA	NA	NA	2	85	NA	Slightly ascended	NA
41	Male	GREAT ASH HILL	GREAT ASH HILL	Winter 1995	17/01/1995	1995	Winter	0	11	11	24	6816	3635.2	0.3	70	4	Slightly ascended	20
41	Male	GREAT WOOD	GREAT ASH HILL	Spring 1995	24/05/1995	1995	Spring	1	3	15	30	9393.3	7176.68	1.25	87	2	Descended	21
41	Male	GREAT ASH HILL	GREAT ASH HILL	Summer 1995	13/07/1995	1995	Summer	1	5	17	23	5290.92	3195	1.25	77	3	Descended	18
41	Male	GREAT ASH HILL	GREAT ASH HILL	Summer 1995	31/08/1995	1995	Summer	1	6	18	25	5129.75	3358.74	0.75	77	2.5	Descended	17
41	Male	GREAT WOOD	GREAT ASH HILL	Spring 1996	1996-07-05	1996	Spring	2	3	27	32	12018.9	8236	1.8	87	3	Slightly ascended	23
43	Male	NEALINGS COPSE	NEALINGS COPSE	Spring 1995	19/05/1995	1995	Spring	1	3	15	30	8520	6441.12	1	90	2	Descended	20
43	Male	NEALINGS COPSE	NEALINGS COPSE	Summer 1995	1995-09-08	1995	Summer	1	6	18	27	4907.52	2879.76	0.6	82	3	Descended	16
45	Male	NEALINGS COPSE	NEALINGS COPSE	Spring 1995	18/05/1995	1995	Spring	1	3	15	32	16562.9	10516.5	1	90	4	Descended	27
45	Male	NEALINGS COPSE	NEALINGS COPSE	Spring 1995	22/06/1995	1995	Spring	1	4	16	21	5964	4022.59	1.25	86	2.5	Descended	20
47	Male	NEALINGS COPSE	NEALINGS COPSE	Spring 1995	22/06/1995	1995	Spring	1	4	16	21	5382.51	3898.61	1	90	2	Descended	19
47	Male	NEALINGS COPSE	NEALINGS COPSE	Summer 1995	1995-09-08	1995	Summer	1	6	18	24	4924.56	3209.47	0.5	93	2.5	Descended	17
47	Male	NEALINGS COPSE	NEALINGS COPSE	Spring 1996	13/05/1996	1996	Spring	2	3	27	31	10652.8	6211.08	1.2	105	4	Descended	22
49	Male	GREAT OAK	GREAT OAK	Spring 1995	20/05/1995	1995	Spring	1	3	15	30	6155.7	3757.32	0.5	73	3	Descended	17
49	Male	GREAT OAK	GREAT OAK	Spring 1995	30/06/1995	1995	Spring	1	4	16	21	3354.75	2279.81	1	80	2	Descended	15
49	Male	GREAT OAK	GREAT OAK	Summer 1995	1995-05-08	1995	Summer	1	6	18	30	6155.7	3119.74	0.75	80	4	Slightly ascended	17
49	Male	GREAT OAK	GREAT OAK	Spring 1996	14/05/1996	1996	Spring	2	3	27	24	5520.96	3354.75	1	86	3	Descended	18
50	Male	LOWER SEEDS	LOWER SEEDS	Spring 1996	13/05/1996	1996	Spring	2	3	27	28	7952	5129.75	1.2	85	3	Descended	20
53	Male	SUNDAYS HILL OUTLIER	SUNDAYS HILL	Winter 1995	20/01/1995	1995	Winter	0	11	11	NA	NA	NA	1	83	3.5	Ascended	NA
53	Male	SUNDAYS HILL	SUNDAYS HILL	Autumn 1995	1995-11-11	1995	Autumn	1	9	21	NA	NA	NA	1.1	100	NA	Ascended	NA
54	Male	BOTLEY LODGE	BOTLEY LODGE	Spring 1995	15/05/1995	1995	Spring	1	3	15	36	9227.16	7501.59	0.75	80	1.5	Slightly ascended	19
54	Male	BOTLEY LODGE	BOTLEY LODGE	Spring 1995	1995-07-06	1995	Spring	1	4	16	28	7176.68	5334.94	0.75	77	2	Descended	19
54	Male	BOTLEY LODGE	BOTLEY LODGE	Spring 1996	17/05/1996	1996	Spring	2	3	27	28	7176.68	5334.94	0.3	90	2	Descended	19
56	Male	MARLEY 2	SINGING WAY	Winter 1995	21/01/1995	1995	Winter	0	11	11	22	6888.42	3693.42	0.3	80	4	Slightly ascended	21
56	Male	MARLEY 2	SINGING WAY	Spring 1995	1995-08-06	1995	Spring	1	4	16	22	6248	3898.61	0.75	77	3	Descended	20
56	Male	MARLEY 3A	SINGING WAY	Spring 1996	18/05/1996	1996	Spring	2	3	27	NA	NA	NA	0.8	82	3	Slightly ascended	NA
57	Male	SINGING WAY	SINGING WAY	Autumn 1995	1995-08-11	1995	Autumn	1	9	21	NA	NA	NA	0.5	NA	NA	Ascended	NA
59	Male	SUNDAYS HILL	SUNDAYS HILL	Spring 1995	17/05/1995	1995	Spring	1	3	15	23	5290.92	3496.84	1.6	93	2.5	Descended	18
59	Male	SUNDAYS HILL OUTLIER	SUNDAYS HILL	Summer 1995	20/07/1995	1995	Summer	1	5	17	29	9080.19	6920.37	1	80	2	Descended	21
59	Male	GREAT OAK OUTLIER	GREAT OAK OUTLIER	Spring 1996	15/05/1996	1996	Spring	2	3	27	33	11340.1	7689.3	1.1	88	3	Descended	22
62	Male	NEW COMMON PIECE	COMMON PIECE	Winter 1995	16/01/1995	1995	Winter	0	11	11	25	3993.75	2496.09	0.25	92	2.5	Descended	15
62	Male	OUTLIER 1	COMMON PIECE	Summer 1995	31/07/1995	1995	Summer	1	5	17	23	3674.25	2519.79	0.6	76	2	Descended	15
62	Male	OUTLIER 64	COMMON PIECE	Spring 1996	1996-02-05	1996	Spring	2	3	27	32	10019.5	7689.3	1	93	2	Descended	21
63	Male	GREAT ASH HILL	GREAT ASH HILL	Winter 1995	16/01/1995	1995	Winter	0	11	11	NA	NA	NA	0.3	60	NA	Slightly ascended	NA
63	Male	GREAT WOOD	GREAT ASH HILL	Spring 1995	23/05/1995	1995	Spring	1	3	15	23	4180.48	2922.36	0.75	82	2	Descended	16
63	Male	GREAT ASH HILL	GREAT ASH HILL	Summer 1995	1995-01-08	1995	Summer	1	6	18	24	6151.44	4514.18	0.5	76	2	Descended	19
65	Male	SUNDAYS HILL	SUNDAYS HILL	Winter 1995	20/01/1995	1995	Winter	0	11	11	24	6816	5060.88	1	80	2	Descended	20
65	Male	SUNDAYS HILL	SUNDAYS HILL	Summer 1995	19/07/1995	1995	Summer	1	5	17	28	9621.92	7384	0.6	90	2	Descended	22
66	Male	MARLEY 2	SINGING WAY	Winter 1995	21/01/1995	1995	Winter	0	11	11	NA	NA	NA	0.3	95	2	Slightly ascended	NA
66	Male	SINGING WAY	SINGING WAY	Spring 1995	15/05/1995	1995	Spring	1	3	15	24	8247.36	6248	1.75	95	2	Descended	22
66	Male	SINGING WAY	SINGING WAY	Autumn 1995	1995-08-11	1995	Autumn	1	9	21	NA	NA	NA	0.5	67	NA	Ascended	NA
66	Male	MARLEY 3B	SINGING WAY	Spring 1996	16/05/1996	1996	Spring	2	3	27	25	8591	5638.82	1	85	3	Descended	22
68	Male	BOTLEY LODGE	BOTLEY LODGE	Spring 1995	1995-08-06	1995	Spring	1	4	16	26	6664.06	4924.56	1.2	78	2	Descended	19
68	Male	BOTLEY LODGE	BOTLEY LODGE	Summer 1995	1995-08-08	1995	Summer	1	6	18	32	6566.08	4792.5	0.7	85	2	Descended	17
69	Male	BOTLEY LODGE	BOTLEY LODGE	Spring 1995	17/05/1995	1995	Spring	1	3	15	32	9088	5950.51	1.5	82	3	Descended	20
69	Male	BOTLEY LODGE	BOTLEY LODGE	Summer 1995	1995-07-08	1995	Summer	1	6	18	NA	NA	NA	1	85	2	Descended	NA
69	Male	BOTLEY LODGE	BOTLEY LODGE	Spring 1996	16/05/1996	1996	Spring	2	3	27	30	17913.3	13711.4	0.5	100	2.5	Descended	29
71	Male	SUNDAYS HILL OUTLIER	SUNDAYS HILL	Winter 1995	20/01/1995	1995	Winter	0	11	11	21	4830.84	2875.5	1	85	3	Descended	18
71	Male	SUNDAYS HILL	SUNDAYS HILL	Spring 1995	15/05/1995	1995	Spring	1	3	15	22	3998.72	2523.25	0.75	81	2.5	Descended	16
71	Male	SUNDAYS HILL	SUNDAYS HILL	Summer 1995	19/07/1995	1995	Summer	1	5	17	28	7952	5981.04	0.8	80	2	Descended	20
71	Male	SUNDAYS HILL	SUNDAYS HILL	Autumn 1995	1995-11-11	1995	Autumn	1	9	21	NA	NA	NA	0.3	NA	NA	Ascended	NA
71	Male	SUNDAYS HILL	SUNDAYS HILL	Spring 1996	16/05/1996	1996	Spring	2	3	27	NA	NA	NA	1	NA	NA	Descended	NA
72	Male	SUNDAYS HILL OUTLIER	SUNDAYS HILL	Winter 1995	20/01/1995	1995	Winter	0	11	11	NA	NA	NA	0.33	NA	NA	Ascended	NA
72	Male	SUNDAYS HILL	SUNDAYS HILL	Spring 1995	16/05/1995	1995	Spring	1	3	15	30	10309.2	6920.37	2	70	3	Descended	22
72	Male	SUNDAYS HILL	SUNDAYS HILL	Summer 1995	19/07/1995	1995	Summer	1	5	17	29	8236	6211.08	0.3	80	2	Descended	20
72	Male	SUNDAYS HILL	SUNDAYS HILL	Summer 1995	1995-08-08	1995	Summer	1	6	18	29	9080.19	7424.38	2	83	1.5	Descended	21
72	Male	SUNDAYS HILL	SUNDAYS HILL	Autumn 1995	1995-10-11	1995	Autumn	1	9	21	NA	NA	NA	1.5	85	NA	Ascended	NA
72	Male	SUNDAYS HILL OUTLIER	SUNDAYS HILL	Spring 1996	16/05/1996	1996	Spring	2	3	27	30	8520	4725.76	1.5	78	4	Descended	20
73	Male	OUTLIER 64	COMMON PIECE	Summer 1995	20/07/1995	1995	Summer	1	5	17	19	1632.29	977.67	0.6	80	2	Descended	11
73	Male	OUTLIER 1	COMMON PIECE	Autumn 1995	15/11/1995	1995	Autumn	1	9	21	NA	NA	NA	0.3	NA	NA	Ascended	NA
74	Male	NEW COMMON PIECE	COMMON PIECE	Spring 1995	23/05/1995	1995	Spring	1	3	15	21	3354.75	2279.81	1	75	2	Descended	15
74	Male	OUTLIER 64	COMMON PIECE	Autumn 1995	14/11/1995	1995	Autumn	1	9	21	NA	NA	NA	1	NA	NA	Ascended	NA
74	Male	OUTLIER 1	COMMON PIECE	Spring 1996	1996-01-05	1996	Spring	2	3	27	19	3898.61	2226.56	1.5	80	3	Descended	17
75	Male	NEW COMMON PIECE	COMMON PIECE	Spring 1995	23/05/1995	1995	Spring	1	3	15	25	4544	2911.44	1	78	2.5	Descended	16
75	Male	OUTLIER 1	COMMON PIECE	Summer 1995	18/07/1995	1995	Summer	1	5	17	15	2087.4	1329.12	1.25	80	2	Descended	14
75	Male	OUTLIER 64	COMMON PIECE	Autumn 1995	13/11/1995	1995	Autumn	1	9	21	25	3479	2112.69	0.5	73	2.5	Slightly ascended	14
75	Male	OUTLIER 64	COMMON PIECE	Spring 1996	1996-02-05	1996	Spring	2	3	27	33	11340.1	8804	1.5	88	2	NA	22
76	Male	GREAT ASH HILL	GREAT ASH HILL	Winter 1995	17/01/1995	1995	Winter	0	11	11	29	9080.19	6439.43	1	90	2.5	Descended	21
76	Male	FIREBREAK	GREAT ASH HILL	Spring 1995	23/05/1995	1995	Spring	1	3	15	26	5334.94	3834	1	86	2	Descended	17
76	Male	FIREBREAK	GREAT ASH HILL	Summer 1995	1995-12-07	1995	Summer	1	5	17	24	5520.96	3998.72	1.25	81	2	Descended	18
80	Male	FIREBREAK	GREAT ASH HILL	Spring 1996	1996-02-05	1996	Spring	1	3	15	33	10332.6	7945.61	1	88	2	NA	21
80	Male	FIREBREAK	GREAT ASH HILL	Summer 1996	29/07/1996	1996	Summer	1	5	17	27	8453.97	6407.75	3	78	2	Descended	21
80	Male	CHALET OUTLIER	CHALET OUTLIER	Winter 1997	17/01/1997	1997	Winter	1	11	23	NA	NA	NA	0.5	81	2	Ascended	NA
81	Male	GREAT OAK OUTLIER	GREAT OAK OUTLIER	Summer 1995	1995-04-08	1995	Summer	1	6	18	27	6920.37	4362.24	0.7	80	3	Slightly ascended	19
83	Male	SUNDAYS HILL	SUNDAYS HILL	Spring 1996	16/05/1996	1996	Spring	1	3	15	31	13756.2	9621.92	1.5	NA	3	Descended	25
83	Male	SUNDAYS HILL OUTLIER	SUNDAYS HILL	Summer 1995	20/07/1995	1995	Summer	1	5	17	24	6151.44	4514.18	0.8	75	2	Descended	19
83	Male	SUNDAYS HILL	SUNDAYS HILL	Summer 1996	1996-05-08	1996	Summer	1	6	18	25	5751	3837.99	1.2	80	2.5	Descended	18
83	Male	SUNDAYS HILL	SUNDAYS HILL	Winter 1997	1997-10-01	1997	Winter	1	11	23	26	7384	5520.96	0.6	85	2	Descended	20
83	Male	SUNDAYS HILL	SUNDAYS HILL	Spring 1997	19/05/1997	1997	Spring	2	3	27	32	13086.7	10309.2	0.5	83	2	Descended	24
85	Male	SUNDAYS HILL	SUNDAYS HILL	Spring 1995	15/05/1995	1995	Spring	0	3	3	NA	NA	NA	0	NA	NA	NA	NA
85	Male	SUNDAYS HILL	SUNDAYS HILL	Summer 1995	19/07/1995	1995	Summer	0	5	5	NA	NA	NA	0	45	NA	NA	NA
85	Male	SUNDAYS HILL	SUNDAYS HILL	Summer 1996	1996-05-08	1996	Summer	1	6	18	26	5981.04	4008.57	0.7	80	2.5	Descended	18
89	Male	PASTICKS OUTLIER	PASTICKS	Spring 1995	16/05/1995	1995	Spring	0	3	3	NA	NA	NA	0	NA	NA	NA	NA
89	Male	PASTICKS	PASTICKS	Summer 1995	20/07/1995	1995	Summer	0	5	5	NA	NA	NA	0	50	NA	NA	NA
89	Male	PASTICKS OUTLIER	PASTICKS	Summer 1995	1995-08-08	1995	Summer	0	6	6	NA	NA	NA	0	48	NA	NA	NA
89	Male	PASTICKS OUTLIER	PASTICKS	Autumn 1995	1995-06-11	1995	Autumn	0	9	9	NA	NA	NA	0.2	60	NA	Ascended	NA
89	Male	PASTICKS OUTLIER	PASTICKS	Spring 1996	16/05/1996	1996	Spring	1	3	15	26	7384	5109.78	0.5	84	2.5	Descended	20
89	Male	PASTICKS OUTLIER	PASTICKS	Autumn 1996	1996-11-11	1996	Autumn	1	9	21	NA	NA	NA	1	84	NA	Ascended	NA
89	Male	PASTICKS OUTLIER	PASTICKS	Spring 1997	22/05/1997	1997	Spring	2	3	27	28	7952	5129.75	0.7	80	3	Descended	20
94	Male	BROGDENS BELT	BROGDENS BELT	Spring 1995	18/05/1995	1995	Spring	0	3	3	NA	NA	NA	0	55	NA	NA	NA
94	Male	BROGDENS BELT	BROGDENS BELT	Spring 1995	21/06/1995	1995	Spring	0	4	4	NA	NA	NA	0	53	NA	NA	NA
94	Male	BROGDENS BELT	BROGDENS BELT	Summer 1995	1995-04-08	1995	Summer	0	6	6	NA	NA	NA	0	60	NA	NA	NA
94	Male	BROGDENS BELT	BROGDENS BELT	Autumn 1995	1995-11-11	1995	Autumn	0	9	9	NA	NA	NA	0.1	85	NA	Ascended	NA
94	Male	BROGDENS BELT	BROGDENS BELT	Spring 1996	15/05/1996	1996	Spring	1	3	15	31	8804	6196.97	1.2	90	2.5	Descended	20
94	Male	BROGDENS BELT	BROGDENS BELT	Summer 1996	1996-05-08	1996	Summer	1	6	18	23	7201.53	4600.8	1	86	3	Descended	21
94	Male	BROGDENS BELT	BROGDENS BELT	Autumn 1996	1996-09-11	1996	Autumn	1	9	21	NA	NA	NA	0.9	NA	NA	Ascended	NA
96	Male	BROGDENS BELT	BROGDENS BELT	Spring 1995	19/05/1995	1995	Spring	0	3	3	NA	NA	NA	0.1	40	NA	NA	NA
96	Male	BROGDENS BELT	BROGDENS BELT	Spring 1995	22/06/1995	1995	Spring	0	4	4	NA	NA	NA	0	46	NA	NA	NA
96	Male	BROGDENS BELT	BROGDENS BELT	Summer 1995	1995-04-08	1995	Summer	0	6	6	NA	NA	NA	0	51	NA	NA	NA
97	Male	LOWER SEEDS	LOWER SEEDS	Spring 1995	19/05/1995	1995	Spring	0	3	3	NA	NA	NA	0	47	NA	NA	NA
97	Male	LOWER SEEDS	LOWER SEEDS	Summer 1995	1995-05-08	1995	Summer	0	6	6	NA	NA	NA	0.1	60	NA	NA	NA
97	Male	LOWER SEEDS	LOWER SEEDS	Spring 1996	14/05/1996	1996	Spring	1	3	15	NA	NA	NA	1.2	NA	NA	Descended	NA
97	Male	LOWER SEEDS	LOWER SEEDS	Autumn 1996	1996-07-11	1996	Autumn	1	9	21	NA	NA	NA	0.4	84	NA	Ascended	NA
101	Male	LOWER SEEDS	LOWER SEEDS	Spring 1995	20/05/1995	1995	Spring	0	3	3	NA	NA	NA	0	NA	NA	NA	NA
101	Male	LOWER SEEDS	LOWER SEEDS	Summer 1995	28/07/1995	1995	Summer	0	5	5	NA	NA	NA	0	52	NA	Slightly ascended	NA
101	Male	LOWER SEEDS	LOWER SEEDS	Spring 1996	14/05/1996	1996	Spring	1	3	15	26	8140.86	5290.92	1	82	3	Descended	21
101	Male	LOWER SEEDS	LOWER SEEDS	Summer 1996	1996-06-08	1996	Summer	1	6	18	31	9706.41	7432.99	2	87	2	Descended	21
101	Male	LOWER SEEDS	LOWER SEEDS	Autumn 1996	1996-07-11	1996	Autumn	1	9	21	NA	NA	NA	1	85	NA	Ascended	NA
101	Male	LOWER SEEDS	LOWER SEEDS	Winter 1997	13/01/1997	1997	Winter	1	11	23	39	15949.4	11979.2	1.3	NA	2.5	Descended	24
101	Male	LOWER SEEDS	LOWER SEEDS	Spring 1997	20/05/1997	1997	Spring	2	3	27	34	10645.7	7654.42	1.5	100	2.5	Descended	21
102	Male	BROGDENS BELT	BROGDENS BELT	Spring 1995	20/05/1995	1995	Spring	0	3	3	NA	NA	NA	0	NA	NA	NA	NA
102	Male	BROGDENS BELT	BROGDENS BELT	Spring 1995	22/06/1995	1995	Spring	0	4	4	NA	NA	NA	0	47	NA	NA	NA
102	Male	BROGDENS BELT	BROGDENS BELT	Summer 1995	1995-05-08	1995	Summer	0	6	6	NA	NA	NA	0	64	NA	NA	NA
102	Male	BROGDENS BELT	BROGDENS BELT	Spring 1996	15/05/1996	1996	Spring	1	3	15	21	5382.51	3576	0.5	94	2.5	Descended	19
102	Male	BROGDENS BELT	BROGDENS BELT	Winter 1997	13/01/1997	1997	Winter	1	11	23	NA	NA	NA	2	88	3	Slightly ascended	NA
104	Male	HILL COPSE	HILL COPSE	Spring 1995	22/05/1995	1995	Spring	0	3	3	NA	NA	NA	0	NA	NA	NA	NA
104	Male	HILL COPSE	HILL COPSE	Summer 1995	1995-02-08	1995	Summer	0	6	6	NA	NA	NA	0	35	NA	NA	NA
104	Male	HILL COPSE FLAT OUTLIER	HILL COPSE	Spring 1996	1996-08-05	1996	Spring	1	3	15	23	4719.37	2783.2	0.3	67	3	Descended	17
104	Male	HILL COPSE	HILL COPSE	Summer 1996	1996-08-07	1996	Summer	1	5	17	21	5964	3693.42	1.5	79	3	Descended	20
104	Male	HILL COPSE	HILL COPSE	Summer 1996	1996-03-08	1996	Summer	1	6	18	18	4140.72	2908.16	1	83	2	Descended	18
104	Male	HILL COPSE	HILL COPSE	Winter 1997	20/01/1997	1997	Winter	1	11	23	32	10019.5	7168.43	0.75	NA	2.5	Descended	21
104	Male	HILL COPSE EASTERN OUTLIER	HILL COPSE	Spring 1997	14/05/1997	1997	Spring	2	3	27	28	6441.12	4725.76	2.5	85	2	Descended	18
107	Male	CHALET OUTLIER	CHALET OUTLIER	Spring 1995	24/05/1995	1995	Spring	0	3	3	NA	NA	NA	0	NA	NA	NA	NA
107	Male	CHALET OUTLIER	CHALET OUTLIER	Summer 1995	1995-01-08	1995	Summer	0	6	6	NA	NA	NA	0.05	53	NA	NA	NA
108	Male	CHALET OUTLIER	CHALET OUTLIER	Spring 1995	24/05/1995	1995	Spring	0	3	3	NA	NA	NA	0	NA	NA	NA	NA
108	Male	CHALET OUTLIER	CHALET OUTLIER	Summer 1995	1995-05-07	1995	Summer	0	5	5	NA	NA	NA	0	46	NA	NA	NA
108	Male	CHALET OUTLIER	CHALET OUTLIER	Winter 1996	1996-08-01	1996	Winter	0	11	11	26	5334.94	3834	0.6	79	2	Descended	17
108	Male	FIREBREAK	GREAT ASH HILL	Spring 1996	1996-03-05	1996	Spring	1	3	15	31	6360.89	3896.48	1.3	72	3	Slightly ascended	17
108	Male	CHALET OUTLIER	CHALET OUTLIER	Summer 1996	1996-03-08	1996	Summer	1	6	18	NA	NA	NA	1.5	NA	NA	Descended	NA
108	Male	FIREBREAK	GREAT ASH HILL	Autumn 1996	1996-06-11	1996	Autumn	1	9	21	NA	NA	NA	0.8	83	NA	Ascended	NA
108	Male	FIREBREAK	GREAT ASH HILL	Spring 1997	17/05/1997	1997	Spring	2	3	27	22	6248	3898.61	1.4	83	3	Descended	20
110	Male	BOTLEY LODGE	BOTLEY LODGE	Spring 1995	1995-07-06	1995	Spring	1	4	16	30	8520	5540.13	1	83	3	Descended	20
110	Male	BOTLEY LODGE	BOTLEY LODGE	Summer 1995	1995-09-08	1995	Summer	1	6	18	23	5290.92	3496.84	0.5	83	2.5	Descended	18
111	Male	BOTLEY LODGE	BOTLEY LODGE	Spring 1995	1995-07-06	1995	Spring	0	4	4	NA	NA	NA	0.1	NA	NA	NA	NA
114	Male	PASTICKS	PASTICKS	Summer 1995	19/07/1995	1995	Summer	0	5	5	NA	NA	NA	0	60	NA	NA	NA
114	Male	PASTICKS	PASTICKS	Summer 1995	1995-07-08	1995	Summer	0	6	6	NA	NA	NA	0	48	NA	NA	NA
114	Male	PASTICKS	PASTICKS	Autumn 1995	1995-06-11	1995	Autumn	0	9	9	NA	NA	NA	0.3	NA	NA	Ascended	NA
114	Male	PASTICKS OUTLIER	PASTICKS	Spring 1996	16/05/1996	1996	Spring	1	3	15	28	11450.9	9525.09	1.5	92	1.5	Descended	24
114	Male	PASTICKS OUTLIER	PASTICKS	Spring 1997	22/05/1997	1997	Spring	2	3	27	30	8520	5540.13	1.2	85	3	Descended	20
115	Male	PASTICKS OUTLIER	PASTICKS	Summer 1995	19/07/1995	1995	Summer	0	5	5	NA	NA	NA	0	50	NA	NA	NA
115	Male	PASTICKS OUTLIER	PASTICKS	Autumn 1995	1995-06-11	1995	Autumn	0	9	9	NA	NA	NA	0.2	66	NA	Ascended	NA
115	Male	PASTICKS OUTLIER	PASTICKS	Spring 1996	18/05/1996	1996	Spring	1	3	15	25	6407.75	4719.37	NA	90	2	Descended	19
115	Male	PASTICKS OUTLIER	PASTICKS	Winter 1997	22/01/1997	1997	Winter	1	11	23	28	8767.08	5751	2	94	3	Slightly ascended	21
116	Male	HOLLY HILL	COMMON PIECE	Summer 1995	20/07/1995	1995	Summer	0	5	5	NA	NA	NA	0	NA	NA	NA	NA
116	Male	OUTLIER 64	COMMON PIECE	Spring 1996	1996-03-05	1996	Spring	1	3	15	28	7176.68	5334.94	1	88	2	Descended	19
116	Male	OLD COMMON PIECE	COMMON PIECE	Spring 1997	15/05/1997	1997	Spring	2	3	27	26	8140.86	6151.44	1	NA	2	Descended	21
117	Male	PASTICKS OUTLIER	PASTICKS	Summer 1995	20/07/1995	1995	Summer	0	5	5	NA	NA	NA	0	45	NA	NA	NA
117	Male	PASTICKS OUTLIER	PASTICKS	Summer 1995	1995-07-08	1995	Summer	0	6	6	NA	NA	NA	0	47	NA	NA	NA
117	Male	PASTICKS OUTLIER	PASTICKS	Autumn 1995	1995-06-11	1995	Autumn	0	9	9	NA	NA	NA	0.2	62	NA	Ascended	NA
117	Male	PASTICKS OUTLIER	PASTICKS	Spring 1996	16/05/1996	1996	Spring	1	3	15	28	7176.68	4179.15	1.5	90	3.5	Descended	19
117	Male	PASTICKS OUTLIER	PASTICKS	Summer 1996	1996-08-08	1996	Summer	1	6	18	21	3816.96	2644.04	1.2	84	2	Descended	16
117	Male	PASTICKS OUTLIER	PASTICKS	Spring 1997	22/05/1997	1997	Spring	2	3	27	28	7952	5129.75	0.8	95	3	Descended	20
118	Male	LOWER SEEDS	LOWER SEEDS	Summer 1995	26/07/1995	1995	Summer	0	5	5	NA	NA	NA	0	55	NA	NA	NA
118	Male	LOWER SEEDS	LOWER SEEDS	Summer 1996	1996-07-08	1996	Summer	1	6	18	27	6211.08	4544	1.2	89	2	Descended	18
119	Male	HILL COPSE	HILL COPSE	Summer 1995	31/07/1995	1995	Summer	0	5	5	NA	NA	NA	0	NA	NA	NA	NA
119	Male	HILL COPSE	HILL COPSE	Autumn 1996	1996-04-11	1996	Autumn	1	9	21	NA	NA	NA	0.5	67	2	Ascended	NA
119	Male	HILL COPSE	HILL COPSE	Winter 1997	17/01/1997	1997	Winter	1	11	23	19	NA	NA	NA	78	4	Slightly ascended	NA
120	Male	OUTLIER 1	COMMON PIECE	Summer 1995	1995-01-08	1995	Summer	0	6	6	NA	NA	NA	0	60	NA	NA	NA
120	Male	OUTLIER 64	COMMON PIECE	Autumn 1995	14/11/1995	1995	Autumn	0	9	9	11	945.01	517.59	0.2	57	2	Descended	11
120	Male	OUTLIER 1	COMMON PIECE	Spring 1996	1996-01-05	1996	Spring	1	3	15	27	7668	5327.22	1.5	74	2.5	Descended	20
120	Male	OUTLIER 64	COMMON PIECE	Winter 1997	17/01/1997	1997	Winter	1	11	23	NA	NA	NA	1.5	88	2	Descended	NA
120	Male	NEW COMMON PIECE	COMMON PIECE	Spring 1997	15/05/1997	1997	Spring	2	3	27	24	6151.44	4155.9	1	87	2.5	Descended	19
122	Male	CHALET OUTLIER	CHALET OUTLIER	Summer 1995	1995-01-08	1995	Summer	0	6	6	NA	NA	NA	0	52	NA	NA	NA
122	Male	FIREBREAK	GREAT ASH HILL	Spring 1997	16/05/1997	1997	Spring	2	3	27	34	11683.8	9088	1.5	110	2	Descended	22
125	Male	BOTLEY LODGE	BOTLEY LODGE	Summer 1995	1995-08-08	1995	Summer	1	6	18	NA	NA	NA	0.5	85	NA	Slightly ascended	NA
126	Male	MAC BRAKEN	MARLEY MAIN	Summer 1995	1995-08-08	1995	Summer	1	6	18	31	11643.3	9317.79	0.4	94	1.8	Descended	23
127	Male	THORNY CROFT	THORNY CROFT	Spring 1996	1996-02-05	1996	Spring	0	3	3	NA	NA	NA	0	NA	NA	NA	NA
128	Male	THORNY CROFT	THORNY CROFT	Spring 1996	1996-03-05	1996	Spring	2	3	27	26	17740.1	14330.6	1.5	95	2	Descended	31
129	Male	CHALET OUTLIER	CHALET OUTLIER	Spring 1996	1996-07-05	1996	Spring	1	3	15	26	7384	4719.37	1.2	76	3	Descended	20
130	Male	CHALET OUTLIER	CHALET OUTLIER	Spring 1996	1996-08-05	1996	Spring	0	3	3	NA	NA	NA	0	NA	NA	NA	NA
130	Male	CHALET OUTLIER	CHALET OUTLIER	Spring 1996	26/06/1996	1996	Spring	0	4	4	NA	NA	NA	0	NA	NA	NA	NA
130	Male	CHALET OUTLIER	CHALET OUTLIER	Summer 1996	1996-02-08	1996	Summer	0	6	6	NA	NA	NA	0.05	NA	NA	NA	NA
131	Male	CHALET OUTLIER	CHALET OUTLIER	Spring 1996	1996-08-05	1996	Spring	0	3	3	NA	NA	NA	0	NA	NA	NA	NA
131	Male	CHALET OUTLIER	CHALET OUTLIER	Summer 1996	1996-02-08	1996	Summer	0	6	6	NA	NA	NA	0	NA	NA	NA	NA
134	Male	HILL COPSE FLAT OUTLIER	HILL COPSE	Spring 1996	1996-08-05	1996	Spring	2	3	27	26	7384	5520.96	0.5	75	2	Descended	20
135	Male	GREAT ASH HILL	GREAT ASH HILL	Spring 1996	1996-08-05	1996	Spring	1	3	15	27	5540.13	3657.3	1.1	89	2.5	Descended	17
135	Male	GREAT ASH HILL	GREAT ASH HILL	Spring 1996	26/06/1996	1996	Spring	1	4	16	25	6407.75	4349.19	1.2	78	2.5	Descended	19
135	Male	GREAT ASH HILL	GREAT ASH HILL	Autumn 1996	1996-05-11	1996	Autumn	1	9	21	NA	NA	NA	0.4	75	2.5	Ascended	NA
135	Male	GREAT ASH HILL	GREAT ASH HILL	Winter 1997	20/01/1997	1997	Winter	1	11	23	35	NA	NA	1	NA	3	Slightly ascended	NA
135	Male	GREAT WOOD	GREAT ASH HILL	Spring 1997	15/05/1997	1997	Spring	2	3	27	26	5981.04	4735.79	2	78	1.5	Descended	18
136	Male	GREAT ASH HILL	GREAT ASH HILL	Spring 1996	1996-09-05	1996	Spring	1	3	15	22	5060.88	3326.26	1	75	2.5	Descended	18
136	Male	GREAT ASH HILL	GREAT ASH HILL	Spring 1996	26/06/1996	1996	Spring	1	4	16	27	7668	4924.56	1	74	3	Descended	20
136	Male	CHALET OUTLIER	CHALET OUTLIER	Autumn 1997	1997-07-11	1997	Autumn	1	9	21	NA	NA	NA	1.5	80	3	Slightly ascended	NA
136	Male	CLEARING OUTLIER	GREAT ASH HILL	Spring 1998	25/05/1998	1998	Spring	2	3	27	29	6671.16	4153.5	2	73	3	Descended	18
137	Male	GREAT ASH HILL	GREAT ASH HILL	Spring 1996	1996-09-05	1996	Spring	0	3	3	NA	NA	NA	0	NA	NA	NA	NA
137	Male	GREAT ASH HILL	GREAT ASH HILL	Summer 1996	29/07/1996	1996	Summer	0	5	5	NA	NA	NA	0.05	NA	NA	NA	NA
139	Male	NEALINGS COPSE	NEALINGS COPSE	Spring 1996	14/05/1996	1996	Spring	0	3	3	NA	NA	NA	0	NA	NA	NA	NA
139	Male	NEALINGS COPSE	NEALINGS COPSE	Summer 1996	1996-05-08	1996	Summer	0	6	6	NA	NA	NA	0	NA	NA	NA	NA
143	Male	BROGDENS BELT	BROGDENS BELT	Spring 1996	15/05/1996	1996	Spring	0	3	3	NA	NA	NA	0	NA	NA	NA	NA
145	Male	UPPER FOLLIES	UPPER FOLLIES	Spring 1996	16/05/1996	1996	Spring	0	3	3	NA	NA	NA	0	NA	NA	NA	NA
146	Male	JEWS HARP	JEWS HARP	Spring 1996	16/05/1996	1996	Spring	0	3	3	NA	NA	NA	0	NA	NA	NA	NA
146	Male	JEWS HARP OUTLIER	JEWS HARP	Autumn 1996	1996-12-11	1996	Autumn	0	9	9	NA	NA	NA	0.5	75	3.5	Ascended	NA
146	Male	JEWS HARP	JEWS HARP	Spring 1997	22/05/1997	1997	Spring	1	3	15	28	8767.08	5751	1.5	82	3	Descended	21
146	Male	MARLEY 2	SINGING WAY	Summer 1997	18/08/1997	1997	Summer	1	6	18	23	6532	4754.56	2	81	2.1	Descended	20
146	Male	JEWS HARP	JEWS HARP	Autumn 1997	14/11/1997	1997	Autumn	1	9	21	30	12268.8	8453.97	1	89	3	Slightly ascended	24
148	Male	MARLEY MAIN	MARLEY MAIN	Spring 1996	17/05/1996	1996	Spring	0	3	3	NA	NA	NA	0	NA	NA	NA	NA
149	Male	MARLEY 3A	SINGING WAY	Spring 1996	17/05/1996	1996	Spring	0	3	3	NA	NA	NA	0	NA	NA	NA	NA
149	Male	SINGING WAY	SINGING WAY	Autumn 1996	13/11/1996	1996	Autumn	0	9	9	NA	NA	NA	0.1	75	3.5	Ascended	NA
149	Male	SINGING WAY	SINGING WAY	Spring 1997	23/05/1997	1997	Spring	1	3	15	NA	NA	NA	0.8	110	NA	Descended	NA
149	Male	MARLEY 3A	SINGING WAY	Summer 1997	18/08/1997	1997	Summer	1	6	18	19	3898.61	2715.75	0.9	85	2	Descended	17
150	Male	PASTICKS	PASTICKS	Spring 1996	18/05/1996	1996	Spring	0	3	3	NA	NA	NA	0	NA	NA	NA	NA
150	Male	PASTICKS	PASTICKS	Winter 1997	24/01/1997	1997	Winter	0	11	11	22	6248	4600.8	0.1	85	2	Descended	20
150	Male	PASTICKS	PASTICKS	Spring 1997	22/05/1997	1997	Spring	1	3	15	16	2556	1679.86	0.8	75	2	Descended	15
150	Male	PASTICKS	PASTICKS	Summer 1997	19/08/1997	1997	Summer	1	6	18	18	3693.42	2556	1.5	70	2	Descended	17
150	Male	PASTICKS	PASTICKS	Autumn 1997	13/11/1997	1997	Autumn	1	9	21	NA	NA	NA	0.2	76	NA	Ascended	NA
150	Male	PASTICKS	PASTICKS	Winter 1998	1998-12-01	1998	Winter	1	11	23	34	7821.36	5373.19	1	89	2.5	Descended	18
150	Male	PASTICKS	PASTICKS	Winter 1998	1998-06-02	1998	Winter	2	0	24	28	7176.68	5334.94	1	81	2	Descended	19
150	Male	PASTICKS LEFT OUTLIER	PASTICKS	Spring 1998	1998-04-06	1998	Spring	2	4	28	20	5126.2	3089.92	2	83	3	Descended	19
152	Male	MARLEY 3A	SINGING WAY	Spring 1996	18/05/1996	1996	Spring	2	3	27	24	6151.44	3816.96	0.2	78	3	Descended	19
153	Male	SINGING WAY	SINGING WAY	Spring 1996	18/05/1996	1996	Spring	1	3	15	26	5981.04	4008.57	0.8	90	2.5	Descended	18
157	Male	GREAT ASH HILL	GREAT ASH HILL	Spring 1996	27/06/1996	1996	Spring	0	4	4	NA	NA	NA	0	NA	NA	NA	NA
157	Male	GREAT WOOD	GREAT ASH HILL	Summer 1996	30/07/1996	1996	Summer	0	5	5	NA	NA	NA	0	NA	NA	NA	NA
157	Male	GREAT ASH HILL	GREAT ASH HILL	Autumn 1996	1996-06-11	1996	Autumn	0	9	9	NA	NA	NA	NA	NA	NA	Ascended	NA
157	Male	GREAT ASH HILL	GREAT ASH HILL	Winter 1997	17/01/1997	1997	Winter	0	11	11	NA	NA	NA	0	48	NA	Descended	NA
157	Male	GREAT WOOD	GREAT ASH HILL	Spring 1997	16/05/1997	1997	Spring	1	3	15	31	16045.3	12868.8	1.2	73	2	Descended	27
157	Male	GREAT ASH HILL	GREAT ASH HILL	Winter 1998	1998-05-01	1998	Winter	1	11	23	NA	NA	NA	1.5	NA	NA	Ascended	NA
158	Male	CHALET OUTLIER	CHALET OUTLIER	Spring 1996	27/06/1996	1996	Spring	0	4	4	NA	NA	NA	0	NA	NA	NA	NA
158	Male	CHALET OUTLIER	CHALET OUTLIER	Summer 1996	1996-03-08	1996	Summer	0	6	6	NA	NA	NA	NA	NA	NA	NA	NA
159	Male	THORNY CROFT	THORNY CROFT	Summer 1996	1996-02-07	1996	Summer	1	5	17	22	6888.42	5126.2	1	92	2	Descended	21
159	Male	THORNY CROFT	THORNY CROFT	Spring 1997	16/05/1997	1997	Spring	2	3	27	35	15531.2	10338.2	1	92	3.5	Descended	25
160	Male	OUTLIER 1	COMMON PIECE	Summer 1996	1996-02-07	1996	Summer	0	5	5	NA	NA	NA	0	NA	NA	NA	NA
160	Male	OUTLIER 64	COMMON PIECE	Autumn 1996	1996-06-11	1996	Autumn	0	9	9	NA	NA	NA	NA	NA	NA	Ascended	NA
160	Male	OLD COMMON PIECE	COMMON PIECE	Spring 1997	16/05/1997	1997	Spring	1	3	15	15	2396.25	1559.87	1	77	2	Descended	15
160	Male	OLD COMMON PIECE	COMMON PIECE	Summer 1997	1997-12-08	1997	Summer	1	6	18	18	3693.42	2556	0.8	80	2	Descended	17
160	Male	OLD COMMON PIECE	COMMON PIECE	Autumn 1997	1997-06-11	1997	Autumn	1	9	21	NA	NA	NA	1.3	NA	NA	NA	NA
160	Male	OUTLIER 1	COMMON PIECE	Winter 1998	1998-07-01	1998	Winter	1	11	23	NA	NA	NA	2	NA	NA	Ascended	NA
160	Male	OLD COMMON PIECE	COMMON PIECE	Spring 1998	27/05/1998	1998	Spring	2	3	27	27	6920.37	3674.25	1.2	78	4	Slightly ascended	19
161	Male	OUTLIER 1	COMMON PIECE	Summer 1996	1996-02-07	1996	Summer	0	5	5	NA	NA	NA	0	NA	NA	NA	NA
163	Male	GREAT ASH HILL	GREAT ASH HILL	Summer 1996	29/07/1996	1996	Summer	0	5	5	NA	NA	NA	NA	NA	NA	NA	NA
170	Male	NEALINGS COPSE	NEALINGS COPSE	Summer 1996	1996-05-08	1996	Summer	0	6	6	NA	NA	NA	0	NA	NA	NA	NA
170	Male	NEALINGS COPSE	NEALINGS COPSE	Autumn 1996	1996-08-11	1996	Autumn	0	9	9	NA	NA	NA	0.1	85	2	Ascended	NA
170	Male	NEALINGS COPSE	NEALINGS COPSE	Summer 1997	21/08/1997	1997	Summer	1	6	18	27	8453.97	6407.75	1.5	90	2	Descended	21
171	Male	NEALINGS COPSE	NEALINGS COPSE	Summer 1996	1996-06-08	1996	Summer	0	6	6	NA	NA	NA	0	NA	NA	NA	NA
172	Male	NEALINGS COPSE	NEALINGS COPSE	Summer 1996	1996-06-08	1996	Summer	0	6	6	NA	NA	NA	0	NA	NA	NA	NA
175	Male	RC REPELLENT SITE	RADBROOK COMMON	Summer 1996	28/08/1996	1996	Summer	0	6	6	NA	NA	NA	0	NA	NA	NA	NA
177	Male	THORNY CROFT	THORNY CROFT	Autumn 1996	1996-06-11	1996	Autumn	0	9	9	NA	NA	NA	0	NA	NA	Ascended	NA
177	Male	THORNY CROFT	THORNY CROFT	Autumn 1997	1997-05-11	1997	Autumn	1	9	21	NA	NA	NA	0.5	NA	NA	Ascended	NA
177	Male	THORNY CROFT	THORNY CROFT	Spring 1998	26/05/1998	1998	Spring	2	3	27	22	6888.42	4370.76	0.7	73	3	NA	21
179	Male	JEWS HARP	JEWS HARP	Autumn 1996	1996-12-11	1996	Autumn	0	9	9	NA	NA	NA	NA	NA	NA	NA	NA
179	Male	JEWS HARP	JEWS HARP	Spring 1997	23/05/1997	1997	Spring	1	3	15	24	6816	5060.88	1	77	2	Descended	20
182	Male	CHALET	CHALET	Spring 1997	1997-12-05	1997	Spring	0	3	3	NA	NA	NA	0	NA	NA	NA	NA
182	Male	HILL COPSE FLAT OUTLIER	HILL COPSE	Autumn 1997	1997-05-11	1997	Autumn	0	9	9	NA	NA	NA	0.2	NA	NA	NA	NA
182	Male	HILL COPSE WESTERN OUTLIER	HILL COPSE	Spring 1998	28/05/1998	1998	Spring	1	3	15	27	10140.9	7827.75	1.2	77	2	Descended	23
182	Male	HILL COPSE FLAT OUTLIER	HILL COPSE	Autumn 1998	18/11/1998	1998	Autumn	1	9	21	NA	NA	NA	0.2	NA	NA	Ascended	NA
182	Male	Hill Copse Top Outlier	HILL COPSE	Spring 1999	1999-02-06	1999	Spring	2	4	28	NA	NA	NA	0.4	NA	NA	NA	NA
183	Male	GREAT OAK	GREAT OAK	Spring 1997	1997-12-05	1997	Spring	0	3	3	NA	NA	NA	0	NA	NA	NA	NA
186	Male	HILL COPSE FLAT OUTLIER	HILL COPSE	Spring 1997	1997-12-05	1997	Spring	0	3	3	NA	NA	NA	0	NA	NA	NA	NA
187	Male	HILL COPSE FLAT OUTLIER	HILL COPSE	Spring 1997	1997-12-05	1997	Spring	0	3	3	NA	NA	NA	0	NA	NA	NA	NA
188	Male	HILL COPSE EASTERN OUTLIER	HILL COPSE	Spring 1997	13/05/1997	1997	Spring	0	3	3	NA	NA	NA	0	NA	NA	NA	NA
188	Male	KEEPERS HUT	HILL COPSE	Summer 1998	1998-10-08	1998	Summer	1	6	18	22	5638.82	4103.8	0.8	82	2	Descended	19
190	Male	GREAT ASH HILL	GREAT ASH HILL	Spring 1997	17/05/1997	1997	Spring	2	3	27	32	NA	NA	1	NA	6	Descended	NA
192	Male	LOWER SEEDS	LOWER SEEDS	Spring 1997	20/05/1997	1997	Spring	1	3	15	22	3998.72	2279.81	0.8	80	3	Descended	16
192	Male	LOWER SEEDS	LOWER SEEDS	Summer 1997	21/08/1997	1997	Summer	1	6	18	24	8247.36	5804.52	1.3	77	2.5	Slightly ascended	22
192	Male	RAT PENS REPELLENT SITE	LOWER SEEDS	Spring 1998	1998-02-06	1998	Spring	2	4	28	NA	NA	NA	2	NA	NA	Slightly ascended	NA
195	Male	BROGDENS BELT	BROGDENS BELT	Spring 1997	20/05/1997	1997	Spring	0	3	3	NA	NA	NA	0	NA	NA	NA	NA
200	Male	JEWS HARP OUTLIER	JEWS HARP	Spring 1997	24/05/1997	1997	Spring	0	3	3	NA	NA	NA	0	NA	NA	NA	NA
201	Male	MAC BRAKEN	MARLEY MAIN	Spring 1997	22/05/1997	1997	Spring	0	3	3	NA	NA	NA	0	NA	NA	NA	NA
204	Male	THORNY CROFT	THORNY CROFT	Summer 1997	1997-11-08	1997	Summer	1	6	18	NA	NA	NA	1.2	86	NA	Descended	NA
205	Male	GREAT ASH HILL	GREAT ASH HILL	Summer 1997	1997-11-08	1997	Summer	0	6	6	NA	NA	NA	0	NA	NA	NA	NA
207	Male	HILL COPSE EASTERN OUTLIER	HILL COPSE	Summer 1997	15/08/1997	1997	Summer	0	6	6	NA	NA	NA	0	NA	NA	NA	NA
208	Male	SINGING WAY	SINGING WAY	Summer 1997	18/08/1997	1997	Summer	0	6	6	NA	NA	NA	0	NA	NA	NA	NA
210	Male	BOTLEY LODGE	BOTLEY LODGE	Summer 1997	20/08/1997	1997	Summer	0	6	6	NA	NA	NA	0	NA	NA	NA	NA
211	Male	LOWER SEEDS	LOWER SEEDS	Summer 1997	23/08/1997	1997	Summer	0	6	6	NA	NA	NA	0	NA	NA	NA	NA
211	Male	LOWER SEEDS	LOWER SEEDS	Autumn 1997	13/11/1997	1997	Autumn	0	9	9	NA	NA	NA	0	55	NA	Ascended	NA
211	Male	LOWER SEEDS	LOWER SEEDS	Winter 1998	14/01/1998	1998	Winter	0	11	11	NA	NA	NA	0.2	57	NA	Ascended	NA
211	Male	HILL COPSE WESTERN OUTLIER	HILL COPSE	Summer 1998	1998-12-09	1998	Summer	1	7	19	NA	NA	NA	0.4	84	3	Slightly ascended	NA
213	Male	GREAT ASH HILL	GREAT ASH HILL	Autumn 1997	1997-05-11	1997	Autumn	0	9	9	NA	NA	NA	0.6	68	2	Ascended	NA
213	Male	GREAT ASH HILL	GREAT ASH HILL	Winter 1998	1998-07-01	1998	Winter	0	11	11	NA	NA	NA	0.3	72	NA	Descended	NA
216	Male	SINGING WAY	SINGING WAY	Autumn 1997	13/11/1997	1997	Autumn	0	9	9	NA	NA	NA	0.2	NA	NA	NA	NA
217	Male	CHALET OUTLIER	CHALET OUTLIER	Summer 1997	14/08/1997	1997	Summer	0	6	6	NA	NA	NA	0.1	NA	NA	NA	NA
217	Male	CHALET OUTLIER	CHALET OUTLIER	Winter 1998	1998-05-01	1998	Winter	0	11	11	NA	NA	NA	1.5	NA	NA	Descended	NA
217	Male	CHALET OUTLIER	CHALET OUTLIER	Winter 1998	1998-04-02	1998	Winter	1	0	12	19	3898.61	2715.75	1	66	2	Descended	17
217	Male	CHALET OUTLIER	CHALET OUTLIER	Spring 1998	28/05/1998	1998	Spring	1	3	15	28	8767.08	5751	0.7	67	3	Descended	21
217	Male	CHALET OUTLIER	CHALET OUTLIER	Summer 1998	1998-10-08	1998	Summer	1	6	18	26	5334.94	3834	1.5	85	2	Descended	17
217	Male	CHALET OUTLIER	CHALET OUTLIER	Autumn 1998	18/11/1998	1998	Autumn	1	9	21	NA	NA	NA	0.8	84	NA	Ascended	NA
217	Male	CHALET OUTLIER	CHALET OUTLIER	Winter 1999	22/01/1999	1999	Winter	1	11	23	30	9393.3	7176.68	3	81	2	Ascended	21
217	Male	CHALET OUTLIER	CHALET OUTLIER	Spring 1999	1999-02-06	1999	Spring	2	4	28	NA	NA	NA	NA	NA	3	Descended	NA
218	Male	GREAT ASH HILL	GREAT ASH HILL	Winter 1998	1998-04-02	1998	Winter	2	0	24	31	12677.8	9965.56	1.5	NA	2	Descended	24
220	Male	THORNY CROFT	THORNY CROFT	Spring 1998	25/05/1998	1998	Spring	1	3	15	NA	NA	NA	0.7	NA	NA	Descended	NA
223	Male	THORNY CROFT	THORNY CROFT	Spring 1998	25/05/1998	1998	Spring	0	3	3	NA	NA	NA	NA	NA	NA	NA	NA
226	Male	KEEPERS HUT	HILL COPSE	Spring 1998	30/05/1998	1998	Spring	0	3	3	NA	NA	NA	NA	NA	NA	NA	NA
229	Male	PASTICKS OUTLIER	PASTICKS	Spring 1998	1998-04-06	1998	Spring	1	4	16	25	5751	4180.48	NA	81	2	Descended	18
232	Male	BOTLEY LODGE	BOTLEY LODGE	Spring 1998	1998-04-06	1998	Spring	0	4	4	NA	NA	NA	0	NA	NA	NA	NA
234	Male	PASTICKS	PASTICKS	Summer 1998	14/07/1998	1998	Summer	0	5	5	NA	NA	NA	NA	NA	NA	NA	NA
234	Male	PASTICKS	PASTICKS	Summer 1998	20/08/1998	1998	Summer	0	6	6	15	1288.65	865.05	NA	56	1.5	Descended	11
234	Male	PASTICKS OUTLIER	PASTICKS	Winter 1999	18/01/1999	1999	Winter	0	11	11	14	1948.24	1226.88	0.2	NA	2	Slightly ascended	14
234	Male	PASTICKS OUTLIER	PASTICKS	Spring 1999	1999-03-06	1999	Spring	1	4	16	23	4180.48	2922.36	1.2	79	2	Descended	16
235	Male	PASTICKS	PASTICKS	Summer 1998	14/07/1998	1998	Summer	0	5	5	NA	NA	NA	NA	NA	NA	NA	NA
235	Male	PASTICKS MOST UPPER OUTLIER	PASTICKS	Spring 1999	1999-03-06	1999	Spring	1	4	16	26	5981.04	3674.25	0.5	NA	3	Descended	18
236	Male	JEWS HARP	JEWS HARP	Summer 1998	14/07/1998	1998	Summer	0	5	5	NA	NA	NA	NA	NA	NA	NA	NA
237	Male	WORMSCAT VIEWS	PASTICKS	Summer 1998	15/07/1998	1998	Summer	0	5	5	NA	NA	NA	0	NA	NA	NA	NA
237	Male	PASTICKS UPPER OUTLIER	PASTICKS	Summer 1998	22/08/1998	1998	Summer	0	6	6	NA	NA	NA	NA	45	NA	NA	NA
237	Male	PASTICKS OUTLIER	PASTICKS	Autumn 1998	26/11/1998	1998	Autumn	0	9	9	NA	NA	NA	0	61	NA	Ascended	NA
237	Male	PASTICKS	PASTICKS	Winter 1999	18/01/1999	1999	Winter	0	11	11	22	3998.72	3060.19	0.2	60	1.5	Descended	16
237	Male	PASTICKS UPPER OUTLIER	PASTICKS	Spring 1999	1999-04-06	1999	Spring	1	4	16	23	6532	4103.8	0.3	78	3	Descended	20
238	Male	PASTICKS OUTLIER	PASTICKS	Summer 1998	15/07/1998	1998	Summer	0	5	5	NA	NA	NA	0	NA	NA	NA	NA
242	Male	PASTICKS	PASTICKS	Autumn 1998	27/11/1998	1998	Autumn	0	9	9	NA	NA	NA	0	NA	NA	Ascended	NA
242	Male	PASTICKS	PASTICKS	Winter 1999	18/01/1999	1999	Winter	0	11	11	19	3453.44	2365.72	0.1	62	2	Descended	16
243	Male	PASTICKS	PASTICKS	Summer 1999	1999-12-08	1999	Summer	1	6	18	28	7176.68	4544	0.7	90	3	Descended	19
243	Male	PASTICKS	PASTICKS	Autumn 1999	25/11/1999	1999	Autumn	1	9	21	NA	NA	NA	0.5	80	4	Ascended	NA
243	Male	PASTICKS	PASTICKS	Spring 2000	25/05/2000	2000	Spring	2	3	27	20	5126.2	3089.92	1	85	3	Descended	19
243	Male	PASTICKS OUTLIER	PASTICKS	Spring 2000	20/06/2000	2000	Spring	2	4	28	25	7100	5290.92	1.5	91	2	Descended	20
246	Male	PASTICKS OUTLIER	PASTICKS	Autumn 1997	13/11/1997	1997	Autumn	0	9	9	NA	NA	NA	0.1	NA	2	Ascended	NA
246	Male	PASTICKS OUTLIER	PASTICKS	Spring 1999	1999-04-06	1999	Spring	2	4	28	23	5895.13	4308.99	2	82	2	Descended	19
247	Male	UPPER FOLLIES	UPPER FOLLIES	Summer 1998	20/08/1998	1998	Summer	0	6	6	10	859.1	460.08	NA	50	2	Descended	11
247	Male	PASTICKS OUTLIER	PASTICKS	Spring 2000	25/05/2000	2000	Spring	2	3	27	NA	NA	NA	0.5	NA	NA	Descended	NA
247	Male	PASTICKS OUTLIER	PASTICKS	Spring 2000	20/06/2000	2000	Spring	2	4	28	NA	NA	NA	0.8	80	NA	Descended	NA
248	Male	PASTICKS OUTLIER	PASTICKS	Summer 1998	20/08/1998	1998	Summer	0	6	6	NA	NA	NA	NA	NA	NA	NA	NA
250	Male	WORMSCAT VIEWS	PASTICKS	Summer 1998	20/08/1998	1998	Summer	1	6	18	26	5981.04	3674.25	0.3	74	3	Descended	18
255	Male	UPPER FOLLIES	UPPER FOLLIES	Summer 1998	22/08/1998	1998	Summer	1	6	18	18	3693.42	2814.53	1.2	89	1.5	Descended	17
256	Male	MOUNT	BROGDENS BELT	Autumn 1998	17/11/1998	1998	Autumn	1	9	21	NA	NA	NA	1	NA	NA	Ascended	NA
256	Male	MOUNT	BROGDENS BELT	Spring 2000	22/05/2000	2000	Spring	2	3	27	28	5745.32	4153.5	3	90	2	Descended	17
257	Male	NEW COMMON PIECE	COMMON PIECE	Autumn 1998	17/11/1998	1998	Autumn	1	9	21	NA	NA	NA	1	NA	NA	Ascended	NA
258	Male	HILL COPSE WESTERN OUTLIER	HILL COPSE	Autumn 1998	19/11/1998	1998	Autumn	0	9	9	NA	NA	NA	NA	65	NA	Ascended	NA
258	Male	HILL COPSE	HILL COPSE	Winter 1999	22/01/1999	1999	Winter	0	11	11	NA	NA	NA	1	NA	2.5	Descended	NA
258	Male	HILL COPSE WESTERN OUTLIER	HILL COPSE	Spring 1999	1999-01-06	1999	Spring	1	4	16	25	5751	4180.48	0.9	82	2	Descended	18
261	Male	PASTICKS	PASTICKS	Autumn 1998	26/11/1998	1998	Autumn	1	9	21	NA	NA	NA	NA	NA	NA	Ascended	NA
263	Male	RADBROOK COMMON OUTLIER	RADBROOK COMMON	Spring 2000	30/05/2000	2000	Spring	1	3	15	NA	NA	NA	1.5	94	0.3	Descended	NA
263	Male	RADBROOK COMMON	RADBROOK COMMON	Summer 2000	20/07/2000	2000	Summer	1	5	17	28	6441.12	3993.75	1	82	3	Descended	18
263	Male	RADBROOK COMMON OUTLIER	RADBROOK COMMON	Autumn 2000	2000-08-11	2000	Autumn	1	9	21	NA	NA	NA	NA	74	NA	Ascended	NA
263	Male	RADBROOK COMMON	RADBROOK COMMON	Spring 2001	2001-07-06	2001	Spring	2	4	28	26	7384	5109.78	0.7	84	2.5	Descended	20
264	Male	UPPER SEEDS	CHALET	Spring 1999	27/05/1999	1999	Spring	1	3	15	25	5129.75	3674.25	1.2	85	2	Slightly ascended	17
264	Male	UPPER SEEDS	CHALET	Summer 1999	17/08/1999	1999	Summer	1	6	18	26	8140.86	5290.92	0.9	80	3	Descended	21
264	Male	UPPER SEEDS	CHALET	Autumn 1999	22/11/1999	1999	Autumn	1	9	21	NA	NA	NA	1	78	NA	Ascended	NA
264	Male	RADBROOK COMMON OUTLIER	RADBROOK COMMON	Spring 2000	29/05/2000	2000	Spring	2	3	27	27	9278.28	NA	0.2	77	NA	Slightly ascended	22
268	Male	DITCH OUTLIER	CHALET OUTLIER	Spring 1999	31/05/1999	1999	Spring	1	3	15	28	10516.5	8140.86	3	69	2	Slightly ascended	23
273	Male	GREAT OAK	GREAT OAK	Spring 1999	1999-02-06	1999	Spring	0	4	4	NA	NA	NA	NA	NA	NA	NA	NA
274	Male	CHALET	CHALET	Spring 1999	1999-01-06	1999	Spring	0	4	4	NA	NA	NA	NA	NA	NA	NA	NA
274	Male	CHALET	CHALET	Autumn 1999	17/11/1999	1999	Autumn	0	9	9	NA	NA	NA	0.2	47	NA	Ascended	NA
276	Male	JEWS HARP ANNEX	JEWS HARP	Spring 1999	1999-03-06	1999	Spring	0	4	4	NA	NA	NA	NA	NA	NA	NA	NA
281	Male	SINGING WAY	SINGING WAY	Spring 1999	1999-04-06	1999	Spring	0	4	4	NA	NA	NA	NA	45	NA	NA	NA
281	Male	SINGING WAY OUTLIER	SINGING WAY	Summer 1999	13/08/1999	1999	Summer	0	6	6	18	2159.82	1442.81	0.1	59	1.8	Ascended	13
282	Male	UPPER FOLLIES	UPPER FOLLIES	Spring 1999	1999-04-06	1999	Spring	0	4	4	NA	NA	NA	NA	35	NA	NA	NA
283	Male	MAC BRAKEN	MARLEY MAIN	Spring 1999	1999-04-06	1999	Spring	0	4	4	NA	NA	NA	NA	41	NA	NA	NA
283	Male	MAC BRAKEN	MARLEY MAIN	Autumn 1999	26/11/1999	1999	Autumn	0	9	9	NA	NA	NA	0.1	68	3	Slightly ascended	NA
283	Male	MAC BRAKEN	MARLEY MAIN	Spring 2001	2001-04-06	2001	Spring	2	4	28	35	19482.4	NA	1	97	NA	Ascended	28
287	Male	GREAT ASH HILL	GREAT ASH HILL	Summer 2001	2001-08-08	2001	Summer	1	6	18	21	5382.51	2985.11	1	69	3.5	Descended	19
287	Male	GREAT ASH HILL	GREAT ASH HILL	Winter 2002	2002-07-01	2002	Winter	1	11	23	19	5396	3283.04	0.9	73	3	Slightly ascended	20
288	Male	GREAT WOOD	GREAT ASH HILL	Spring 2000	22/05/2000	2000	Spring	1	3	15	23	6532	4830.84	NA	80	2	Descended	20
288	Male	GREAT ASH HILL	GREAT ASH HILL	Spring 2001	14/06/2001	2001	Spring	2	4	28	NA	NA	NA	0.4	72	NA	Descended	NA
290	Male	THORNY CROFT	THORNY CROFT	Spring 1999	1999-09-06	1999	Spring	0	4	4	NA	NA	NA	NA	NA	NA	NA	NA
290	Male	THORNY CROFT	THORNY CROFT	Spring 2001	14/06/2001	2001	Spring	2	4	28	28	6441.12	3993.75	0.4	91	3	NA	18
292	Male	UPPER FOLLIES	UPPER FOLLIES	Summer 1999	1999-12-08	1999	Summer	0	6	6	12	690.12	499.84	0.1	51	1	Descended	9
292	Male	UPPER FOLLIES	UPPER FOLLIES	Summer 2000	17/07/2000	2000	Summer	1	5	17	30	11267.7	7668	1.5	82	3	Descended	23
294	Male	MAC BRAKEN	MARLEY MAIN	Summer 1999	13/08/1999	1999	Summer	0	6	6	19	2279.81	1460.47	0.2	61	2	Slightly ascended	13
296	Male	SUNDAYS HILL OUTLIER 2	SUNDAYS HILL	Summer 1999	19/08/1999	1999	Summer	0	6	6	NA	NA	NA	0.05	NA	NA	Ascended	NA
296	Male	SUNDAYS HILL	SUNDAYS HILL	Summer 2000	20/07/2000	2000	Summer	1	5	17	NA	NA	NA	1.2	NA	NA	Descended	NA
296	Male	SUNDAYS HILL OUTLIER	SUNDAYS HILL	Autumn 2000	2000-06-11	2000	Autumn	1	9	21	NA	NA	NA	0.6	NA	NA	Ascended	NA
296	Male	SUNDAYS HILL OUTLIER 2	SUNDAYS HILL	Winter 2001	2001-09-01	2001	Winter	1	11	23	31	13756.2	9380.29	1.5	91	3.2	Ascended	25
297	Male	CHALET ANNEX	CHALET	Summer 1999	1999-01-09	1999	Summer	0	7	7	NA	NA	NA	NA	49	NA	Ascended	NA
297	Male	CHALET	CHALET	Summer 2000	24/07/2000	2000	Summer	1	5	17	27	6211.08	4544	0.5	78	2	Descended	18
298	Male	FIREBREAK	GREAT ASH HILL	Summer 1999	1999-01-09	1999	Summer	0	7	7	15	1533.6	1142.84	0.2	52	1.2	Descended	12
303	Male	CHALET ANNEX	CHALET	Summer 1999	1999-03-09	1999	Summer	0	7	7	18	2159.82	1442.81	0.4	66	1.8	Ascended	13
306	Male	CHALET	CHALET	Spring 2000	2000-01-06	2000	Spring	1	4	16	NA	NA	NA	0.4	80	NA	Slightly ascended	NA
306	Male	CHALET	CHALET	Summer 2000	24/07/2000	2000	Summer	1	5	17	29	6671.16	NA	1	83	NA	Descended	18
306	Male	CHALET ANNEX	CHALET	Autumn 2000	2000-02-11	2000	Autumn	1	9	21	NA	NA	NA	0.8	90	NA	Ascended	NA
307	Male	GREAT WOOD	GREAT ASH HILL	Summer 1999	1999-06-09	1999	Summer	0	7	7	NA	NA	NA	0.4	47	NA	Descended	NA
308	Male	CLEARING OUTLIER	GREAT ASH HILL	Summer 1999	1999-06-09	1999	Summer	0	7	7	NA	NA	NA	0	54	NA	Ascended	NA
308	Male	CLEARING OUTLIER	GREAT ASH HILL	Spring 2000	22/05/2000	2000	Spring	1	3	15	22	3061.52	2044.8	1	82	2	Descended	14
308	Male	CLEARING OUTLIER	GREAT ASH HILL	Summer 2000	29/07/2000	2000	Summer	1	5	17	25	7100	4514.18	0.4	75	3	Descended	20
308	Male	CLEARING OUTLIER	GREAT ASH HILL	Autumn 2000	2000-02-11	2000	Autumn	1	9	21	NA	NA	NA	0.3	80	NA	Ascended	NA
309	Male	GREAT WOOD	GREAT ASH HILL	Summer 1999	1999-06-09	1999	Summer	0	7	7	NA	NA	NA	0.2	44	NA	Slightly ascended	NA
309	Male	CLEARING OUTLIER	GREAT ASH HILL	Autumn 2000	2000-01-11	2000	Autumn	1	9	21	NA	NA	NA	0.5	77	NA	Ascended	NA
309	Male	CLEARING OUTLIER	GREAT ASH HILL	Spring 2001	14/06/2001	2001	Spring	2	4	28	25	6407.75	4719.37	0.8	79	2	Descended	19
310	Male	THORNY CROFT	THORNY CROFT	Summer 1999	1999-08-09	1999	Summer	0	7	7	15	1799.85	1116.83	0.1	NA	2	Descended	13
311	Male	GREAT WOOD	GREAT ASH HILL	Summer 1999	1999-08-09	1999	Summer	0	7	7	NA	NA	NA	0.1	NA	NA	Slightly ascended	NA
311	Male	GREAT ASH HILL	GREAT ASH HILL	Spring 2001	14/06/2001	2001	Spring	2	4	28	26	8140.86	4892.34	1.3	72	3.5	NA	21
312	Male	THORNY CROFT	THORNY CROFT	Autumn 1999	17/11/1999	1999	Autumn	1	9	21	NA	NA	NA	0.05	67	NA	Ascended	NA
315	Male	UPPER FOLLIES	UPPER FOLLIES	Spring 2001	2001-06-06	2001	Spring	2	4	28	21	5964	4022.59	0.6	103	2.5	Descended	20
316	Male	MARLEY 2	SINGING WAY	Autumn 1999	27/11/1999	1999	Autumn	0	9	9	NA	NA	NA	0	64	NA	Ascended	NA
316	Male	THORNY CROFT	THORNY CROFT	Spring 2000	22/05/2000	2000	Spring	1	3	15	27	6211.08	3834	0.5	84	3	Descended	18
318	Male	GREAT ASH HILL	GREAT ASH HILL	Spring 2000	22/05/2000	2000	Spring	0	3	3	NA	NA	NA	NA	NA	NA	NA	NA
318	Male	GREAT ASH HILL	GREAT ASH HILL	Winter 2001	2001-11-01	2001	Winter	0	11	11	NA	NA	NA	0.2	71	NA	Slightly ascended	NA
325	Male	HOLLY HILL	COMMON PIECE	Spring 2000	23/05/2000	2000	Spring	0	3	3	NA	NA	NA	NA	NA	NA	NA	NA
325	Male	HOLLY HILL SOUTH SIDE HOLES	COMMON PIECE	Summer 2000	27/07/2000	2000	Summer	0	5	5	NA	NA	NA	0.05	NA	NA	NA	NA
325	Male	HOLLY HILL SOUTH SIDE HOLES	COMMON PIECE	Summer 2001	2001-06-08	2001	Summer	1	6	18	20	4600.8	2715.75	0.3	87	3	Descended	18
327	Male	MAC BRAKEN	MARLEY MAIN	Spring 2000	25/05/2000	2000	Spring	0	3	3	NA	NA	NA	NA	NA	NA	NA	NA
327	Male	MAC BRAKEN	MARLEY MAIN	Summer 2000	17/07/2000	2000	Summer	0	5	5	NA	NA	NA	NA	NA	NA	NA	NA
327	Male	BOTLEY LODGE	BOTLEY LODGE	Spring 2002	21/06/2002	2002	Spring	2	4	28	28	7952	5544.66	0.6	92	2.5	Descended	20
329	Male	MARLEY 2	SINGING WAY	Spring 2000	26/05/2000	2000	Spring	0	3	3	NA	NA	NA	0	NA	NA	NA	NA
329	Male	MARLEY 2	SINGING WAY	Summer 2000	17/07/2000	2000	Summer	0	5	5	NA	NA	NA	NA	NA	NA	NA	NA
329	Male	MARLEY 2	SINGING WAY	Autumn 2000	2000-11-11	2000	Autumn	0	9	9	NA	NA	NA	0.1	NA	NA	Ascended	NA
329	Male	MARLEY 2	SINGING WAY	Spring 2001	2001-06-06	2001	Spring	1	4	16	27	6920.37	4362.24	1	80	3	Descended	19
329	Male	MARLEY 2	SINGING WAY	Summer 2001	18/08/2001	2001	Summer	1	6	18	21	3816.96	2393.85	0.5	93	2.5	Descended	16
329	Male	MARLEY 2	SINGING WAY	Spring 2002	21/06/2002	2002	Spring	2	4	28	30	10309.2	7952	0.8	85	2	Descended	22
330	Male	PASTICKS	PASTICKS	Spring 2000	26/05/2000	2000	Spring	0	3	3	NA	NA	NA	NA	NA	NA	NA	NA
330	Male	PASTICKS OUTLIER	PASTICKS	Spring 2000	20/06/2000	2000	Spring	0	4	4	NA	NA	NA	NA	NA	NA	NA	NA
332	Male	LOWER SEEDS	LOWER SEEDS	Spring 2000	29/05/2000	2000	Spring	0	3	3	NA	NA	NA	NA	NA	NA	NA	NA
332	Male	LOWER SEEDS	LOWER SEEDS	Summer 2000	22/07/2000	2000	Summer	0	5	5	NA	NA	NA	0.05	NA	NA	Descended	NA
334	Male	RADBROOK COMMON	RADBROOK COMMON	Spring 2000	29/05/2000	2000	Spring	0	3	3	NA	NA	NA	NA	NA	NA	NA	NA
334	Male	RADBROOK COMMON OUTLIER	RADBROOK COMMON	Summer 2000	20/07/2000	2000	Summer	0	5	5	NA	NA	NA	NA	NA	NA	NA	NA
334	Male	RADBROOK COMMON OUTLIER	RADBROOK COMMON	Winter 2001	2001-10-01	2001	Winter	0	11	11	NA	NA	NA	0.5	NA	NA	Slightly ascended	NA
334	Male	CHUNKY CAP	RADBROOK COMMON	Autumn 2001	2001-07-11	2001	Autumn	1	9	21	NA	NA	NA	0.75	89	4.5	Ascended	NA
338	Male	BURKETTS PLANTATION	BURKETTS PLANTATION	Spring 2000	31/05/2000	2000	Spring	0	3	3	NA	NA	NA	NA	NA	NA	NA	NA
338	Male	BURKETTS PLANTATION	BURKETTS PLANTATION	Summer 2000	21/07/2000	2000	Summer	0	5	5	NA	NA	NA	NA	NA	NA	NA	NA
338	Male	BURKETTS PLANTATION	BURKETTS PLANTATION	Autumn 2000	2000-06-11	2000	Autumn	0	9	9	NA	NA	NA	0.3	76	NA	Ascended	NA
338	Male	BURKETTS PLANTATION	BURKETTS PLANTATION	Winter 2001	2001-09-01	2001	Winter	0	11	11	30	8520	6347	0.8	86	2.1	Slightly ascended	20
338	Male	BURKETTS PLANTATION	BURKETTS PLANTATION	Spring 2001	2001-08-06	2001	Spring	1	4	16	28	5089.28	3618.16	1	74	2	Descended	16
338	Male	BURKETTS PLANTATION	BURKETTS PLANTATION	Spring 2002	19/06/2002	2002	Spring	2	4	28	25	6407.75	4349.19	0.8	87	2.5	Descended	19
343	Male	GREAT OAK OUTLIER	GREAT OAK OUTLIER	Spring 2000	2000-01-06	2000	Spring	0	4	4	NA	NA	NA	0.05	NA	NA	NA	NA
344	Male	PASTICKS	PASTICKS	Spring 2000	20/06/2000	2000	Spring	0	4	4	NA	NA	NA	NA	NA	NA	Ascended	NA
344	Male	PASTICKS	PASTICKS	Summer 2000	17/07/2000	2000	Summer	0	5	5	NA	NA	NA	NA	NA	NA	NA	NA
344	Male	PASTICKS	PASTICKS	Autumn 2000	2000-09-11	2000	Autumn	0	9	9	NA	NA	NA	0.1	63	NA	Ascended	NA
344	Male	PASTICKS	PASTICKS	Winter 2001	2001-09-01	2001	Winter	0	11	11	NA	NA	NA	0.1	NA	NA	Ascended	NA
344	Male	PASTICKS	PASTICKS	Summer 2001	28/07/2001	2001	Summer	1	5	17	26	5981.04	4362.24	1	90	2	Descended	18
344	Male	PASTICKS	PASTICKS	Summer 2001	17/08/2001	2001	Summer	1	6	18	17	3488.23	1948.24	1.1	74	3	Descended	17
344	Male	PASTICKS	PASTICKS	Autumn 2001	2001-10-11	2001	Autumn	1	9	21	NA	NA	NA	0.8	89	NA	Ascended	NA
344	Male	PASTICKS	PASTICKS	Spring 2002	20/06/2002	2002	Spring	2	4	28	20	5126.2	3693.42	1.1	90	2	Descended	19
348	Male	BROGDENS BELT	BROGDENS BELT	Summer 2000	21/07/2000	2000	Summer	0	5	5	NA	NA	NA	0.05	NA	NA	Descended	NA
348	Male	BROGDENS BELT	BROGDENS BELT	Autumn 2000	2000-07-11	2000	Autumn	0	9	9	NA	NA	NA	0.1	51	NA	Ascended	NA
350	Male	BROGDENS BELT	BROGDENS BELT	Summer 2000	22/07/2000	2000	Summer	0	5	5	NA	NA	NA	0.05	NA	NA	NA	NA
350	Male	BROGDENS BELT	BROGDENS BELT	Autumn 2000	2000-07-11	2000	Autumn	0	9	9	NA	NA	NA	0.05	NA	NA	Ascended	NA
350	Male	BROGDENS BELT	BROGDENS BELT	Spring 2001	2001-08-06	2001	Spring	1	4	16	20	2783.2	1291.58	1	85	3.5	Descended	14
350	Male	BROGDENS BELT OUTLIER	BROGDENS BELT	Summer 2001	15/08/2001	2001	Summer	1	6	18	22	4514.18	3195	0.3	88	2	Descended	17
351	Male	FIREBREAK	FIREBREAK	Summer 2000	24/07/2000	2000	Summer	0	5	5	NA	NA	NA	0.05	NA	NA	NA	NA
351	Male	FIREBREAK	FIREBREAK	Spring 2001	2001-11-06	2001	Spring	1	4	16	17	2715.75	1799.85	0.3	72	2	Descended	15
351	Male	THAMES OUTLIER	GREAT ASH HILL	Summer 2001	2001-10-08	2001	Summer	1	6	18	19	5949.09	3680.64	1.3	74	3	Slightly ascended	21
351	Male	THAMES OUTLIER	GREAT ASH HILL	Spring 2002	14/06/2002	2002	Spring	2	4	28	25	5129.75	4362.24	1	80	1	Descended	17
352	Male	FIREBREAK	FIREBREAK	Summer 2000	24/07/2000	2000	Summer	0	5	5	NA	NA	NA	NA	NA	NA	NA	NA
352	Male	FIREBREAK	FIREBREAK	Winter 2001	2001-10-01	2001	Winter	0	11	11	24	6816	4308.99	0.5	61	3	Descended	20
352	Male	FIREBREAK	FIREBREAK	Spring 2001	2001-11-06	2001	Spring	1	4	16	NA	NA	NA	0.5	70	NA	Descended	NA
357	Male	GREAT OAK OUTLIER	GREAT OAK OUTLIER	Summer 2000	26/07/2000	2000	Summer	0	5	5	NA	NA	NA	NA	NA	NA	NA	NA
360	Male	CLEARING OUTLIER	GREAT ASH HILL	Summer 2000	28/07/2000	2000	Summer	0	5	5	NA	NA	NA	NA	NA	NA	NA	NA
363	Male	GREAT ASH HILL	GREAT ASH HILL	Autumn 2000	2000-02-11	2000	Autumn	0	9	9	NA	NA	NA	0.1	50	NA	NA	NA
363	Male	GREAT ASH HILL	GREAT ASH HILL	Autumn 2001	2001-02-11	2001	Autumn	1	9	21	NA	NA	NA	NA	62	2.5	Ascended	NA
363	Male	GREAT ASH HILL	GREAT ASH HILL	Spring 2002	2002-12-06	2002	Spring	2	4	28	37	12714.7	8714.54	1.2	84	3	Descended	22
363	Male	GREAT ASH HILL	GREAT ASH HILL	Spring 2002	2002-12-06	2002	Spring	2	4	28	37	12714.7	8714.54	1.2	84	3	Descended	22
364	Male	DITCH OUTLIER	CHALET OUTLIER	Autumn 2000	2000-02-11	2000	Autumn	1	9	21	NA	NA	NA	0.1	66	NA	Ascended	NA
364	Male	CHALET OUTLIER	CHALET OUTLIER	Spring 2001	16/06/2001	2001	Spring	2	4	28	23	6532	3769.3	NA	67	3.5	NA	20
366	Male	FIREBREAK	FIREBREAK	Autumn 2000	2000-03-11	2000	Autumn	0	9	9	NA	NA	NA	0.05	54	NA	Ascended	NA
366	Male	THAMES OUTLIER	GREAT ASH HILL	Spring 2001	2001-12-06	2001	Spring	1	4	16	24	4362.24	3061.52	0.3	65	2	Descended	16
366	Male	FIREBREAK	FIREBREAK	Summer 2001	2001-10-08	2001	Summer	1	6	18	16	4100.96	2609.52	0.8	69	2.5	Slightly ascended	19
366	Male	FIREBREAK	FIREBREAK	Autumn 2001	2001-02-11	2001	Autumn	1	9	21	NA	NA	NA	0.5	NA	NA	Ascended	NA
366	Male	FIREBREAK	FIREBREAK	Winter 2002	2002-10-01	2002	Winter	1	11	23	34	13904.6	9706.41	0.6	NA	3	Slightly ascended	24
369	Male	JEWS HARP	JEWS HARP	Spring 2001	2001-04-06	2001	Spring	0	4	4	NA	NA	NA	0.01	NA	NA	NA	NA
369	Male	JEWS HARP	JEWS HARP	Summer 2001	26/07/2001	2001	Summer	0	5	5	NA	NA	NA	0	51	NA	NA	NA
369	Male	JEWS HARP	JEWS HARP	Summer 2001	16/08/2001	2001	Summer	0	6	6	NA	NA	NA	0	55	NA	Slightly ascended	NA
369	Male	JEWS HARP OUTLIER	JEWS HARP	Autumn 2001	2001-09-11	2001	Autumn	0	9	9	NA	NA	NA	0.3	NA	NA	Ascended	NA
369	Male	JEWS HARP ANNEX	JEWS HARP	Winter 2002	14/01/2002	2002	Winter	0	11	11	NA	NA	NA	0.3	75	NA	NA	NA
370	Male	PASTICKS	PASTICKS	Spring 2001	2001-04-06	2001	Spring	0	4	4	NA	NA	NA	0.01	NA	NA	NA	NA
370	Male	FIREBREAK	FIREBREAK	Spring 2002	13/06/2002	2002	Spring	1	4	16	28	5745.32	4153.5	1.5	66	2	Descended	17
371	Male	UPPER FOLLIES	UPPER FOLLIES	Spring 2001	2001-04-06	2001	Spring	0	4	4	NA	NA	NA	NA	NA	NA	NA	NA
371	Male	UPPER FOLLIES	UPPER FOLLIES	Summer 2001	17/08/2001	2001	Summer	0	6	6	NA	NA	NA	0	NA	NA	Descended	NA
376	Male	MARLEY 3A	SINGING WAY	Spring 2001	2001-05-06	2001	Spring	0	4	4	NA	NA	NA	0.01	NA	NA	NA	NA
376	Male	SINGING WAY	SINGING WAY	Summer 2002	2002-11-09	2002	Summer	1	7	19	26	4153.5	2879.76	1.5	97	2	Descended	15
377	Male	PASTICKS	PASTICKS	Spring 2001	2001-05-06	2001	Spring	0	4	4	NA	NA	NA	0.01	NA	NA	NA	NA
377	Male	PASTICKS	PASTICKS	Summer 2001	26/07/2001	2001	Summer	0	5	5	NA	NA	NA	0	NA	NA	NA	NA
377	Male	PASTICKS	PASTICKS	Summer 2001	17/08/2001	2001	Summer	0	6	6	NA	NA	NA	0	NA	NA	Descended	NA
377	Male	PASTICKS	PASTICKS	Autumn 2001	2001-08-11	2001	Autumn	0	9	9	NA	NA	NA	0.05	NA	NA	Ascended	NA
377	Male	PASTICKS	PASTICKS	Spring 2002	20/06/2002	2002	Spring	1	4	16	26	6664.06	5327.22	1.1	81	1.5	Descended	19
377	Male	PASTICKS UPPER OUTLIER 2	PASTICKS	Summer 2002	2002-10-09	2002	Summer	1	7	19	NA	NA	NA	0.3	NA	NA	Ascended	NA
377	Male	PASTICKS	PASTICKS	Autumn 2002	15/11/2002	2002	Autumn	1	9	21	NA	NA	NA	0.5	NA	NA	Ascended	NA
377	Male	PASTICKS	PASTICKS	Winter 2003	16/01/2003	2003	Winter	1	11	23	26	7384	4719.37	1	92	3	Descended	20
377	Male	PASTICKS	PASTICKS	Spring 2003	2003-11-06	2003	Spring	2	4	28	23	5895.13	4308.99	0.8	82	2	Descended	19
378	Male	MAC BRAKEN	MARLEY MAIN	Spring 2001	2001-05-06	2001	Spring	0	4	4	NA	NA	NA	0.05	NA	NA	NA	NA
378	Male	MAC BRAKEN	MARLEY MAIN	Summer 2001	18/08/2001	2001	Summer	0	6	6	NA	NA	NA	0.05	NA	NA	Descended	NA
380	Male	UPPER FOLLIES	UPPER FOLLIES	Spring 2001	2001-05-06	2001	Spring	0	4	4	NA	NA	NA	0.01	NA	NA	NA	NA
380	Male	UPPER FOLLIES	UPPER FOLLIES	Autumn 2001	2001-09-11	2001	Autumn	0	9	9	NA	NA	NA	0.2	NA	NA	NA	NA
383	Male	MAC BRAKEN	MARLEY MAIN	Spring 2001	2001-06-06	2001	Spring	0	4	4	NA	NA	NA	NA	NA	NA	NA	NA
384	Male	PASTICKS OUTLIER	PASTICKS	Spring 2001	2001-06-06	2001	Spring	0	4	4	NA	NA	NA	NA	NA	NA	NA	NA
385	Male	SINGING WAY	SINGING WAY	Summer 1997	18/08/1997	1997	Summer	0	6	6	NA	NA	NA	0	NA	NA	NA	NA
385	Male	MARLEY 3A	SINGING WAY	Autumn 1997	13/11/1997	1997	Autumn	0	9	9	NA	NA	NA	0	NA	NA	NA	NA
389	Male	SUNDAYS HILL OUTLIER	SUNDAYS HILL	Spring 2001	2001-08-06	2001	Spring	0	4	4	NA	NA	NA	NA	NA	NA	NA	NA
389	Male	SUNDAYS HILL OUTLIER	SUNDAYS HILL	Summer 2001	15/08/2001	2001	Summer	0	6	6	NA	NA	NA	0	NA	NA	Descended	NA
389	Male	SUNDAYS HILL OUTLIER	SUNDAYS HILL	Spring 2002	19/06/2002	2002	Spring	1	4	16	27	6920.37	5129.75	1	82	2	Descended	19
389	Male	SUNDAYS HILL	SUNDAYS HILL	Summer 2002	2002-07-09	2002	Summer	1	7	19	23	5290.92	3816.96	1	75	2	Descended	18
389	Male	LAWSONS RIDGE	SUNDAYS HILL	Autumn 2002	13/11/2002	2002	Autumn	1	9	21	NA	NA	NA	1	81	NA	Ascended	NA
390	Male	NEALINGS COPSE	NEALINGS COPSE	Spring 2001	2001-08-06	2001	Spring	2	4	28	23	7201.53	4600.8	0.4	90	3	Descended	21
393	Male	CHALET	CHALET	Spring 2001	2001-11-06	2001	Spring	0	4	4	NA	NA	NA	0	NA	NA	NA	NA
393	Male	KEEPERS HUT	HILL COPSE	Summer 2001	2001-09-08	2001	Summer	0	6	6	NA	NA	NA	0	NA	NA	Ascended	NA
393	Male	HILL COPSE	HILL COPSE	Autumn 2001	2001-03-11	2001	Autumn	0	9	9	NA	NA	NA	0.3	50	NA	Ascended	NA
393	Male	CHALET	CHALET	Spring 2002	13/06/2002	2002	Spring	1	4	16	21	4308.99	2504.88	1.5	82	3	Descended	17
393	Male	CHALET	CHALET	Summer 2002	2002-02-09	2002	Summer	1	7	19	20	3635.2	2504.88	1	83	2	Slightly ascended	16
393	Male	CHALET	CHALET	Autumn 2002	2002-08-11	2002	Autumn	1	9	21	NA	NA	NA	0.6	80	3	Ascended	NA
393	Male	GREAT WOOD	GREAT ASH HILL	Spring 2003	2003-04-06	2003	Spring	2	4	28	27	6920.37	5129.75	1	74	2	Descended	19
394	Male	FIREBREAK	FIREBREAK	Spring 2001	2001-11-06	2001	Spring	1	4	16	NA	NA	NA	1.2	NA	NA	Descended	NA
394	Male	GREAT ASH HILL	GREAT ASH HILL	Summer 2001	2001-07-08	2001	Summer	1	6	18	22	6248	3576	0.5	68	3.5	Descended	20
394	Male	FIREBREAK	FIREBREAK	Autumn 2001	2001-02-11	2001	Autumn	1	9	21	24	3834	2385.16	1.8	79	2.5	Slightly ascended	15
394	Male	THAMES OUTLIER	GREAT ASH HILL	Spring 2002	13/06/2002	2002	Spring	2	4	28	28	6441.12	5122.38	1.5	93	1.5	Descended	18
395	Male	CHALET	CHALET	Spring 2001	2001-11-06	2001	Spring	0	4	4	NA	NA	NA	0	NA	NA	NA	NA
395	Male	CHALET	CHALET	Summer 2001	2001-09-08	2001	Summer	0	6	6	NA	NA	NA	0	NA	NA	NA	NA
398	Male	GREAT OAK OUTLIER	GREAT OAK OUTLIER	Spring 2001	13/06/2001	2001	Spring	0	4	4	NA	NA	NA	NA	NA	NA	NA	NA
406	Male	MOUNT	MOUNT	Spring 2001	14/06/2001	2001	Spring	0	4	4	NA	NA	NA	0	NA	NA	NA	NA
409	Male	THORNY CROFT	THORNY CROFT	Spring 2001	14/06/2001	2001	Spring	0	4	4	NA	NA	NA	0	NA	NA	NA	NA
409	Male	THORNY CROFT LOWER	THORNY CROFT	Summer 2001	2001-08-08	2001	Summer	0	6	6	NA	NA	NA	0.05	NA	NA	NA	NA
409	Male	THORNY CROFT	THORNY CROFT	Autumn 2001	2001-02-11	2001	Autumn	0	9	9	NA	NA	NA	0.1	NA	NA	Ascended	NA
410	Male	GREAT ASH HILL	GREAT ASH HILL	Spring 2001	14/06/2001	2001	Spring	2	4	28	16	2908.16	1746.87	1	69	2.5	NA	16
411	Male	UPPER FOLLIES	UPPER FOLLIES	Spring 2001	14/06/2001	2001	Spring	0	4	4	NA	NA	NA	0	NA	NA	NA	NA
411	Male	THORNY CROFT	THORNY CROFT	Summer 2001	2001-08-08	2001	Summer	0	6	6	NA	NA	NA	0	NA	NA	NA	NA
411	Male	THORNY CROFT UPPER	THORNY CROFT	Autumn 2002	2002-07-11	2002	Autumn	1	9	21	NA	NA	NA	0.6	87	3	Ascended	NA
412	Male	MOUNT	MOUNT	Spring 2001	15/06/2001	2001	Spring	1	4	16	27	5540.13	4349.73	0.8	102	1.5	Descended	17
415	Male	MOUNT	MOUNT	Summer 2001	2001-06-08	2001	Summer	1	6	18	NA	NA	NA	0	NA	NA	NA	NA
415	Male	MOUNT	MOUNT	Winter 2002	2002-08-01	2002	Winter	1	11	23	NA	NA	NA	0.3	85	NA	Slightly ascended	NA
417	Male	CLEARING OUTLIER	GREAT ASH HILL	Summer 2001	2001-06-08	2001	Summer	0	6	6	NA	NA	NA	0.4	NA	NA	NA	NA
417	Male	GREAT OAK	GREAT OAK	Autumn 2001	2001-07-11	2001	Autumn	0	9	9	NA	NA	NA	0.3	73	2	Ascended	NA
417	Male	CLEARING OUTLIER	GREAT ASH HILL	Spring 2002	2002-11-06	2002	Spring	1	4	16	28	6441.12	5122.38	1	85	1.5	Descended	18
418	Male	CHALET OUTLIER	CHALET OUTLIER	Summer 2001	2001-10-08	2001	Summer	1	6	18	NA	NA	NA	0.2	84	2	Descended	NA
422	Male	CHALET	CHALET	Summer 2001	2001-11-08	2001	Summer	0	6	6	NA	NA	NA	NA	NA	NA	NA	NA
422	Male	CHALET	CHALET	Autumn 2001	2001-03-11	2001	Autumn	0	9	9	NA	NA	NA	0.05	44	1.1	Ascended	NA
422	Male	CHALET	CHALET	Autumn 2002	2002-07-11	2002	Autumn	1	9	21	12	1030.92	575.1	0.6	75	2	Descended	11
422	Male	CHALET	CHALET	Winter 2003	2003-07-01	2003	Winter	1	11	23	27	6920.37	5129.75	0.9	79	2	Slightly ascended	19
422	Male	CHALET	CHALET	Spring 2003	2003-05-06	2003	Spring	2	4	28	21	4308.99	3035.25	1	85	2	Descended	17
423	Male	PASTICKS	PASTICKS	Summer 2001	17/08/2001	2001	Summer	0	6	6	NA	NA	NA	0	50	NA	NA	NA
423	Male	PASTICKS	PASTICKS	Spring 2002	21/06/2002	2002	Spring	1	4	16	28	8767.08	6664.06	1.2	84	2	Descended	21
424	Male	SINGING WAY	SINGING WAY	Summer 2001	18/08/2001	2001	Summer	0	6	6	NA	NA	NA	0	NA	NA	Descended	NA
424	Male	MARLEY 3B	SINGING WAY	Winter 2003	18/01/2003	2003	Winter	1	11	23	29	9965.56	7154.4	3	92	2.5	Descended	22
425	Male	THORNY CROFT	THORNY CROFT	Autumn 2001	2001-03-11	2001	Autumn	0	9	9	NA	NA	NA	0.1	NA	NA	Ascended	NA
425	Male	THORNY CROFT LOWER	THORNY CROFT	Winter 2002	2002-08-01	2002	Winter	0	11	11	NA	NA	NA	0	58	2	Slightly ascended	NA
425	Male	THORNY CROFT	THORNY CROFT	Spring 2002	2002-10-06	2002	Spring	1	4	16	26	8934.64	5895.13	1	80	3	Slightly ascended	22
425	Male	OLD COMMON PIECE	COMMON PIECE	Summer 2002	30/08/2002	2002	Summer	1	6	18	23	5895.13	4308.99	1	88	2	Descended	19
426	Male	HILL COPSE	HILL COPSE	Autumn 2001	2001-03-11	2001	Autumn	0	9	9	NA	NA	NA	0.2	NA	NA	Ascended	NA
426	Male	HILL COPSE EASTERN OUTLIER	HILL COPSE	Spring 2002	13/06/2002	2002	Spring	1	4	16	20	3635.2	2504.88	1.2	83	2	Descended	16
426	Male	HILL COPSE	HILL COPSE	Summer 2002	2002-02-09	2002	Summer	1	7	19	NA	NA	NA	1	NA	NA	Slightly ascended	NA
426	Male	HILL COPSE MIDDLE OUTLIER	HILL COPSE	Autumn 2002	2002-07-11	2002	Autumn	1	9	21	NA	NA	NA	0.2	NA	NA	Ascended	NA
428	Male	HOLLY HILL	Holly Hill	Spring 2002	2002-10-06	2002	Spring	0	4	4	NA	NA	NA	0	NA	NA	NA	NA
428	Male	HOLLY HILL	Holly Hill	Summer 2002	30/08/2002	2002	Summer	0	6	6	NA	NA	NA	0	45	NA	Descended	NA
428	Male	HOLLY HILL	Holly Hill	Winter 2003	2003-04-01	2003	Winter	0	11	11	NA	NA	NA	NA	NA	2	Slightly ascended	NA
428	Male	HOLLY HILL	Holly Hill	Spring 2003	2003-02-06	2003	Spring	1	4	16	27	5540.13	3993.75	1.2	87	2	Descended	17
428	Male	OUTLIER 64	COMMON PIECE	Summer 2003	24/07/2003	2003	Summer	1	5	17	25	7100	5290.92	1.8	100	2	Descended	20
428	Male	OUTLIER 64	COMMON PIECE	Autumn 2003	2003-11-11	2003	Autumn	1	9	21	11	781	278.32	0.3	79	3	Descended	10
428	Male	OLD COMMON PIECE	COMMON PIECE	Winter 2004	20/01/2004	2004	Winter	1	11	23	22	3998.72	2279.81	1	87	3	Descended	16
428	Male	HOLLY HILL	Holly Hill	Spring 2004	2004-09-06	2004	Spring	2	4	28	27	6211.08	4544	1.5	86	2	Descended	18
429	Male	HOLLY HILL	Holly Hill	Spring 2002	2002-10-06	2002	Spring	0	4	4	NA	NA	NA	0.01	NA	NA	NA	NA
429	Male	HOLLY HILL SOUTH SIDE HOLES	Holly Hill	Summer 2002	30/08/2002	2002	Summer	0	6	6	5	NA	NA	0.05	45	NA	Descended	NA
429	Male	HOLLY HILL	Holly Hill	Autumn 2002	2002-09-11	2002	Autumn	0	9	9	NA	NA	NA	0.05	59	3	Ascended	NA
429	Male	OUTLIER 1 ANNEX	COMMON PIECE	Summer 2003	26/07/2003	2003	Summer	1	5	17	24	8247.36	5382.51	0.3	80	3	Slightly ascended	22
429	Male	HOLLY HILL	Holly Hill	Spring 2004	2004-09-06	2004	Spring	2	4	28	25	NA	NA	0.3	92	3	Slightly ascended	NA
431	Male	GATES Outlier	COMMON PIECE	Spring 2002	2002-10-06	2002	Spring	0	4	4	NA	NA	NA	0.01	NA	NA	NA	NA
431	Male	LOWER SEEDS	LOWER SEEDS	Autumn 2002	2002-12-11	2002	Autumn	0	9	9	NA	NA	NA	0.05	65	NA	Ascended	NA
431	Male	LOWER SEEDS	LOWER SEEDS	Spring 2003	2003-12-06	2003	Spring	1	4	16	29	12868.8	10140.9	0.8	85	2	Descended	25
431	Male	LOWER SEEDS	LOWER SEEDS	Summer 2003	2003-01-08	2003	Summer	1	6	18	NA	NA	NA	0.3	NA	NA	Descended	NA
431	Male	LOWER SEEDS	LOWER SEEDS	Autumn 2003	17/11/2003	2003	Autumn	1	9	21	NA	NA	NA	0.3	82	4	Ascended	NA
431	Male	LOWER SEEDS	LOWER SEEDS	Winter 2004	15/01/2004	2004	Winter	1	11	23	NA	NA	NA	1	NA	3	Slightly ascended	NA
431	Male	SUNDAYS HILL	SUNDAYS HILL	Spring 2004	15/06/2004	2004	Spring	2	4	28	30	11267.7	8205.38	0.7	81	2.5	Descended	23
438	Male	MOUNT	MOUNT	Spring 2002	2002-12-06	2002	Spring	0	4	4	NA	NA	NA	0	NA	NA	NA	NA
439	Male	FIREBREAK	FIREBREAK	Spring 2002	13/06/2002	2002	Spring	0	4	4	NA	NA	NA	0.01	NA	NA	NA	NA
439	Male	FIREBREAK	FIREBREAK	Summer 2002	2002-02-09	2002	Summer	0	7	7	12	690.12	347.9	0	NA	2	Descended	9
439	Male	THAMES OUTLIER	GREAT ASH HILL	Autumn 2002	2002-07-11	2002	Autumn	0	9	9	8	363.52	243.53	0.1	45	1	Descended	8
442	Male	GREAT OAK	GREAT OAK	Spring 2002	15/06/2002	2002	Spring	0	4	4	NA	NA	NA	0.01	NA	NA	NA	NA
442	Male	GREAT OAK	GREAT OAK	Spring 2003	2003-06-06	2003	Spring	1	4	16	27	6920.37	5129.75	1	85	2	Descended	19
442	Male	GREAT OAK	GREAT OAK	Summer 2003	2003-01-08	2003	Summer	1	6	18	32	10019.5	6671.16	2	90	3	Slightly ascended	21
442	Male	GREAT OAK	GREAT OAK	Summer 2003	2003-02-09	2003	Summer	1	7	19	19	3898.61	2715.75	1.1	86	2	Descended	17
444	Male	BOTLEY LODGE	BOTLEY LODGE	Spring 2002	20/06/2002	2002	Spring	0	4	4	NA	NA	NA	0.1	NA	NA	NA	NA
447	Male	CHALET	CHALET	Summer 2002	2002-02-09	2002	Summer	1	7	19	23	4719.37	3060.19	0.7	73	2.5	Descended	17
447	Male	GREAT ASH HILL TOP	GREAT ASH HILL	Spring 2003	2003-02-06	2003	Spring	2	4	28	29	8236	5334.94	1.5	76	3	Descended	20
448	Male	GREAT OAK ANNEX	GREAT OAK	Summer 2002	2002-03-09	2002	Summer	0	7	7	14	1202.74	690.12	0.05	NA	2	Descended	11
448	Male	GREAT OAK OUTLIER	GREAT OAK OUTLIER	Winter 2004	15/01/2004	2004	Winter	1	11	23	31	NA	NA	0.9	91	3.5	Slightly ascended	NA
450	Male	THORNY CROFT LOWER	THORNY CROFT	Autumn 2002	2002-07-11	2002	Autumn	1	9	21	16	1919.84	1202.74	0.1	80	2	Descended	13
451	Male	CHALET	CHALET	Summer 2003	2003-02-09	2003	Summer	1	7	19	21	3816.96	2644.04	0.6	85	2	Slightly ascended	16
454	Male	THORNY CROFT UPPER	THORNY CROFT	Spring 2003	2003-02-06	2003	Spring	1	4	16	27	9278.28	6151.44	0.8	93	3	Descended	22
455	Male	GREAT ASH HILL TOP	GREAT ASH HILL	Spring 2003	2003-02-06	2003	Spring	1	4	16	30	6155.7	4473	1.1	NA	2	Descended	17
455	Male	CHALET ANNEX	CHALET	Autumn 2003	15/11/2003	2003	Autumn	1	9	21	NA	NA	NA	0.3	92	NA	Ascended	NA
459	Male	MOUNT	MOUNT	Spring 2003	2003-03-06	2003	Spring	0	4	4	NA	NA	NA	0.05	NA	NA	Ascended	NA
459	Male	MOUNT	MOUNT	Summer 2003	25/07/2003	2003	Summer	0	5	5	NA	NA	NA	0.1	NA	2	Descended	NA
460	Male	NEW COMMON PIECE	COMMON PIECE	Spring 2003	2003-03-06	2003	Spring	2	4	28	23	5290.92	3195	0.6	100	3	Descended	18
461	Male	MOUNT	MOUNT	Spring 2003	2003-03-06	2003	Spring	0	4	4	NA	NA	NA	NA	NA	NA	Ascended	NA
461	Male	MOUNT	MOUNT	Summer 2003	25/07/2003	2003	Summer	0	5	5	NA	NA	NA	0	NA	NA	NA	NA
461	Male	MOUNT	MOUNT	Autumn 2003	2003-10-11	2003	Autumn	0	9	9	NA	NA	NA	0.05	65	NA	Ascended	NA
461	Male	MOUNT	MOUNT	Winter 2004	17/01/2004	2004	Winter	0	11	11	12	1226.88	710	0.3	80	2	Slightly ascended	12
461	Male	MOUNT	MOUNT	Spring 2004	2004-07-06	2004	Spring	1	4	16	21	5382.51	3898.61	0.9	85	2	Descended	19
461	Male	MOUNT	MOUNT	Summer 2004	2004-03-08	2004	Summer	1	6	18	18	3693.42	2556	0.3	85	2	Descended	17
461	Male	MOUNT	MOUNT	Winter 2005	16/01/2005	2005	Winter	1	11	23	27	6920.37	5129.75	0.9	90	2	Descended	19
461	Male	MOUNT	MOUNT	Spring 2005	17/06/2005	2005	Spring	2	4	28	25	7100	5290.92	1.2	82	2	Descended	20
462	Male	GATES Outlier	LOWER SEEDS	Spring 2003	2003-03-06	2003	Spring	0	4	4	NA	NA	NA	0.03	NA	NA	NA	NA
462	Male	GATES Outlier	LOWER SEEDS	Summer 2003	25/07/2003	2003	Summer	0	5	5	NA	NA	NA	0.05	NA	NA	Descended	NA
462	Male	LOWER SEEDS	LOWER SEEDS	Winter 2004	2004-12-01	2004	Winter	0	11	11	NA	NA	NA	0.3	80	2.5	Ascended	NA
462	Male	Deer Exclosures Outlier	LOWER SEEDS	Spring 2004	2004-07-06	2004	Spring	1	4	16	30	9393.3	6682.43	1.3	NA	2.5	Descended	21
462	Male	LOWER SEEDS	LOWER SEEDS	Summer 2004	26/07/2004	2004	Summer	1	5	17	26	6664.06	5327.22	1.6	88	1.5	Descended	19
462	Male	Deer Exclosures Outlier	LOWER SEEDS	Summer 2004	2004-02-08	2004	Summer	1	6	18	22	6248	4240.03	0.6	85	2.5	Descended	20
462	Male	LOWER SEEDS	LOWER SEEDS	Spring 2005	2005-09-06	2005	Spring	2	4	28	22	3998.72	2783.2	0.9	90	2	Descended	16
466	Male	CHALET OUTLIER	CHALET OUTLIER	Spring 2003	2003-05-06	2003	Spring	0	4	4	NA	NA	NA	0.03	NA	NA	Ascended	NA
466	Male	CHALET OUTLIER	CHALET OUTLIER	Autumn 2003	13/11/2003	2003	Autumn	0	9	9	16	1919.84	1463.13	0	51	1.2	Descended	13
470	Male	PASTICKS OUTLIER	Pasticks Outlier	Spring 2003	2003-10-06	2003	Spring	0	4	4	NA	NA	NA	0.05	NA	NA	Descended	NA
470	Male	PASTICKS OUTLIER	Pasticks Outlier	Summer 2003	2003-04-08	2003	Summer	0	6	6	NA	NA	NA	0.05	45	NA	NA	NA
470	Male	PASTICKS OUTLIER	Pasticks Outlier	Autumn 2003	20/11/2003	2003	Autumn	0	9	9	NA	NA	NA	0	NA	2	Ascended	NA
470	Male	PASTICKS OUTLIER	Pasticks Outlier	Winter 2004	2004-08-01	2004	Winter	0	11	11	NA	NA	NA	0.05	NA	NA	Ascended	NA
470	Male	PASTICKS OUTLIER	Pasticks Outlier	Spring 2004	2004-08-06	2004	Spring	1	4	16	26	5981.04	4362.24	1	80	2	Descended	18
470	Male	PASTICKS OUTLIER	Pasticks Outlier	Summer 2004	22/07/2004	2004	Summer	1	5	17	20	6262.2	3910.68	0.5	82	3	Descended	21
470	Male	PASTICKS OUTLIER	Pasticks Outlier	Autumn 2004	23/10/2004	2004	Autumn	1	8	20	NA	NA	NA	0.2	NA	NA	Ascended	NA
470	Male	PASTICKS OUTLIER	Pasticks Outlier	Winter 2005	2005-09-01	2005	Winter	1	11	23	32	10019.5	7689.3	1.1	87	2	Descended	21
470	Male	PASTICKS OUTLIER	Pasticks Outlier	Spring 2005	2005-06-06	2005	Spring	2	4	28	31	9706.41	6925.43	0.8	80	2.5	Slightly ascended	21
472	Male	BROGDENS BELT	BROGDENS BELT	Spring 2004	14/06/2004	2004	Spring	1	4	16	31	9706.41	6441.12	2.3	86	3	Descended	21
472	Male	BROGDENS BELT	BROGDENS BELT	Summer 2004	28/07/2004	2004	Summer	1	5	17	23	6532	4457.47	0.7	92	2.5	Descended	20
472	Male	BROGDENS BELT	BROGDENS BELT	Winter 2005	13/01/2005	2005	Winter	1	11	23	22	5638.82	3453.44	1.4	93	3	Descended	19
472	Male	BROGDENS BELT	BROGDENS BELT	Spring 2005	2005-09-06	2005	Spring	2	4	28	29	8236	6682.43	2.5	86	1.5	Descended	20
475	Male	GREAT OAK OUTLIER	GREAT OAK OUTLIER	Spring 2003	21/06/2003	2003	Spring	0	4	4	NA	NA	NA	NA	50	NA	NA	NA
476	Male	GREAT OAK OUTLIER	GREAT OAK OUTLIER	Spring 2003	21/06/2003	2003	Spring	0	4	4	NA	NA	NA	0.1	NA	NA	Ascended	NA
477	Male	GREAT OAK	GREAT OAK	Spring 2003	21/06/2003	2003	Spring	0	4	4	NA	NA	NA	NA	41	NA	Descended	NA
477	Male	GREAT OAK	GREAT OAK	Summer 2003	2003-03-09	2003	Summer	0	7	7	NA	NA	NA	0	50	NA	NA	NA
477	Male	GREAT OAK ANNEX	GREAT OAK	Spring 2004	18/06/2004	2004	Spring	1	4	16	22	5638.82	4103.8	1	105	2	Descended	19
477	Male	GREAT OAK OUTLIER	GREAT OAK OUTLIER	Spring 2005	14/06/2005	2005	Spring	2	4	28	24	6816	5060.88	1.2	87	2	Slightly ascended	20
478	Male	GREAT OAK OUTLIER	GREAT OAK OUTLIER	Spring 2003	21/06/2003	2003	Spring	0	4	4	NA	NA	NA	NA	NA	NA	Descended	NA
478	Male	GREAT OAK OUTLIER	GREAT OAK OUTLIER	Summer 2003	2003-02-09	2003	Summer	0	7	7	NA	NA	NA	0.1	55	NA	Descended	NA
478	Male	GREAT OAK OUTLIER	GREAT OAK OUTLIER	Autumn 2003	13/11/2003	2003	Autumn	0	9	9	NA	NA	NA	0	51	2.5	Ascended	NA
479	Male	MOUNT	MOUNT	Summer 2003	26/07/2003	2003	Summer	1	5	17	36	12371	8458.23	0.9	80	3	Descended	22
481	Male	GREAT OAK	GREAT OAK	Summer 2003	29/07/2003	2003	Summer	0	5	5	NA	NA	NA	0	NA	NA	Ascended	NA
481	Male	GREAT OAK	GREAT OAK	Summer 2003	2003-02-09	2003	Summer	0	7	7	NA	NA	NA	0	NA	NA	NA	NA
481	Male	GREAT OAK	GREAT OAK	Autumn 2003	14/11/2003	2003	Autumn	0	9	9	NA	NA	NA	0	NA	2	Descended	NA
481	Male	GREAT OAK	GREAT OAK	Spring 2004	18/06/2004	2004	Spring	1	4	16	27	6920.37	5129.75	1.3	70	2	Descended	19
481	Male	GREAT OAK	GREAT OAK	Summer 2004	29/07/2004	2004	Summer	1	5	17	18	2504.88	1455.41	0.7	92	2.5	Descended	14
481	Male	GREAT OAK	GREAT OAK	Spring 2005	14/06/2005	2005	Spring	2	4	28	27	6920.37	5129.75	2.5	90	2	Descended	19
483	Male	BOTLEY LODGE	BOTLEY LODGE	Summer 2003	2003-06-08	2003	Summer	1	6	18	9	517.59	243.53	0.1	62	2	Descended	9
484	Male	UPPER FOLLIES	UPPER FOLLIES	Summer 2003	2003-06-08	2003	Summer	0	6	6	17	1738.08	1374.56	0.1	45	1	Descended	12
486	Male	GREAT OAK	GREAT OAK	Summer 2003	2003-02-09	2003	Summer	0	7	7	NA	NA	NA	0	50	NA	Ascended	NA
486	Male	GREAT OAK	GREAT OAK	Autumn 2003	13/11/2003	2003	Autumn	0	9	9	15	1799.85	1267.62	0.05	51	1.5	Descended	13
490	Male	GREAT OAK OUTLIER	GREAT OAK OUTLIER	Summer 2003	2003-04-09	2003	Summer	0	7	7	NA	NA	NA	0	NA	NA	NA	NA
492	Male	BOTLEY LODGE	BOTLEY LODGE	Autumn 2003	20/11/2003	2003	Autumn	1	9	21	NA	NA	NA	0.2	NA	3.5	Ascended	NA
494	Male	THORNY CROFT	THORNY CROFT	Spring 2004	2004-07-06	2004	Spring	0	4	4	NA	NA	NA	0	NA	NA	NA	NA
494	Male	THORNY CROFT LOWER	THORNY CROFT	Summer 2004	2004-02-08	2004	Summer	0	6	6	NA	NA	NA	0.05	NA	NA	Ascended	NA
494	Male	THORNY CROFT LOWER	THORNY CROFT	Autumn 2004	16/11/2004	2004	Autumn	0	9	9	12	1226.88	517.59	0	70	3	Slightly ascended	12
496	Male	GATES Outlier	LOWER SEEDS	Spring 2004	2004-10-06	2004	Spring	0	4	4	NA	NA	NA	0.01	50	NA	NA	NA
496	Male	LOWER SEEDS	LOWER SEEDS	Summer 2004	27/07/2004	2004	Summer	0	5	5	NA	NA	NA	0.05	NA	NA	NA	NA
496	Male	LOWER SEEDS	LOWER SEEDS	Autumn 2004	25/10/2004	2004	Autumn	0	8	8	NA	NA	NA	0.1	NA	NA	Ascended	NA
496	Male	LOWER SEEDS	LOWER SEEDS	Spring 2005	2005-09-06	2005	Spring	1	4	16	30	8520	6441.12	0.3	NA	2	Descended	20
496	Male	LOWER SEEDS	LOWER SEEDS	Summer 2005	25/07/2005	2005	Summer	1	5	17	23	4719.37	2783.2	1.5	82	3	Descended	17
496	Male	LOWER SEEDS	LOWER SEEDS	Autumn 2005	27/10/2005	2005	Autumn	1	8	20	25	6407.75	4719.37	0.3	71	2	Descended	19
496	Male	LOWER SEEDS	LOWER SEEDS	Winter 2006	2006-12-01	2006	Winter	1	11	23	27	6920.37	4362.24	0.3	76	3	Slightly ascended	19
497	Male	Wytham Park Outlier	BROGDENS BELT	Spring 2004	2004-07-06	2004	Spring	2	4	28	30	10309.2	7952	1.5	NA	2	Descended	22
499	Male	HOLLY HILL	Holly Hill	Spring 2004	2004-07-06	2004	Spring	0	4	4	NA	NA	NA	NA	55	NA	NA	NA
499	Male	HOLLY HILL	Holly Hill	Summer 2004	2004-03-08	2004	Summer	0	6	6	NA	NA	NA	0.05	NA	NA	Descended	NA
499	Male	HOLLY HILL	Holly Hill	Winter 2005	15/01/2005	2005	Winter	0	11	11	NA	NA	NA	0.05	55	NA	Ascended	NA
499	Male	HOLLY HILL	Holly Hill	Spring 2005	18/06/2005	2005	Spring	1	4	16	30	8520	6441.12	1.2	77	2	Descended	20
500	Male	HOLLY HILL	Holly Hill	Spring 2004	2004-07-06	2004	Spring	0	4	4	NA	NA	NA	0.01	55	NA	NA	NA
500	Male	HOLLY HILL NORTH SIDE HOLES	Holly Hill	Summer 2004	2004-02-08	2004	Summer	0	6	6	9	517.59	NA	0.01	NA	NA	Descended	9
500	Male	HOLLY HILL NORTH SIDE HOLES	Holly Hill	Spring 2005	16/06/2005	2005	Spring	1	4	16	27	6920.37	5544.66	1	85	1.5	Descended	19
500	Male	HOLLY HILL	Holly Hill	Summer 2005	2005-01-08	2005	Summer	1	6	18	30	9393.3	7694.36	0.6	86	1.5	Descended	21
502	Male	GATES Outlier	LOWER SEEDS	Spring 2004	2004-07-06	2004	Spring	0	4	4	NA	NA	NA	0.05	50	NA	NA	NA
502	Male	GATES Outlier	LOWER SEEDS	Summer 2004	2004-02-08	2004	Summer	0	6	6	NA	NA	NA	0.1	NA	NA	Descended	NA
502	Male	LOWER SEEDS	LOWER SEEDS	Autumn 2004	25/10/2004	2004	Autumn	0	8	8	NA	NA	NA	0.1	NA	NA	Ascended	NA
502	Male	LOWER SEEDS	LOWER SEEDS	Spring 2005	2005-11-06	2005	Spring	1	4	16	22	6248	4600.8	0.7	88	2	Descended	20
502	Male	LOWER SEEDS	LOWER SEEDS	Summer 2005	25/07/2005	2005	Summer	1	5	17	26	6664.06	4924.56	1.3	70	2	Slightly ascended	19
502	Male	LOWER SEEDS	LOWER SEEDS	Autumn 2005	29/10/2005	2005	Autumn	1	8	20	NA	NA	NA	1	NA	NA	Slightly ascended	NA
502	Male	LOWER SEEDS	LOWER SEEDS	Winter 2006	2006-09-01	2006	Winter	1	11	23	27	9278.28	6333.97	0.5	NA	2.8	Descended	22
502	Male	LOWER SEEDS	LOWER SEEDS	Spring 2006	2006-10-06	2006	Spring	2	4	28	23	4719.37	3354.75	0.7	92	2	Descended	17
503	Male	OUTLIER 1	COMMON PIECE	Spring 2004	2004-07-06	2004	Spring	0	4	4	NA	NA	NA	0	NA	NA	NA	NA
503	Male	OUTLIER 1 ANNEX	COMMON PIECE	Summer 2004	2004-02-08	2004	Summer	0	6	6	NA	NA	NA	0.05	NA	NA	Slightly ascended	NA
503	Male	OUTLIER 1	COMMON PIECE	Summer 2005	2005-01-08	2005	Summer	1	6	18	24	5520.96	4719.37	2.2	77	1	Descended	18
504	Male	MOUNT	MOUNT	Spring 2004	2004-07-06	2004	Spring	0	4	4	NA	NA	NA	0	NA	NA	NA	NA
504	Male	MOUNT	MOUNT	Autumn 2004	16/11/2004	2004	Autumn	0	9	9	NA	NA	NA	0.05	NA	NA	Ascended	NA
504	Male	MOUNT	MOUNT	Spring 2005	16/06/2005	2005	Spring	1	4	16	22	5060.88	3635.2	0.7	85	2	Descended	18
504	Male	MOUNT	MOUNT	Summer 2005	2005-01-08	2005	Summer	1	6	18	22	3998.72	2783.2	2	85	2	Descended	16
504	Male	MOUNT	MOUNT	Autumn 2005	2005-04-11	2005	Autumn	1	9	21	NA	NA	NA	0.2	90	3	Ascended	NA
505	Male	Deer Exclosures Outlier	LOWER SEEDS	Spring 2004	2004-07-06	2004	Spring	0	4	4	NA	NA	NA	0.01	55	NA	NA	NA
505	Male	Wytham Park Outlier	BROGDENS BELT	Summer 2004	2004-02-08	2004	Summer	0	6	6	NA	NA	NA	NA	NA	NA	Slightly ascended	NA
505	Male	Deer Exclosures Outlier	LOWER SEEDS	Autumn 2004	18/11/2004	2004	Autumn	0	9	9	NA	NA	NA	0.05	NA	NA	Ascended	NA
505	Male	Deer Exclosures Outlier	LOWER SEEDS	Winter 2005	13/01/2005	2005	Winter	0	11	11	19	3453.44	2365.72	0.1	60	2	Descended	16
505	Male	LOWER SEEDS	LOWER SEEDS	Spring 2005	2005-09-06	2005	Spring	1	4	16	17	7543.75	6077.51	0.7	80	1.5	Descended	25
505	Male	LOWER SEEDS	LOWER SEEDS	Summer 2005	27/07/2005	2005	Summer	1	5	17	28	8767.08	6568.73	0.3	76	2.1	Descended	21
505	Male	LOWER SEEDS	LOWER SEEDS	Autumn 2005	27/10/2005	2005	Autumn	1	8	20	22	4514.18	3496.84	NA	NA	1.5	Descended	17
505	Male	LOWER SEEDS	LOWER SEEDS	Spring 2006	2006-08-06	2006	Spring	2	4	28	20	4600.8	3271.68	1	90	2	Descended	18
506	Male	NEW COMMON PIECE	COMMON PIECE	Spring 2004	2004-08-06	2004	Spring	0	4	4	NA	NA	NA	0.01	NA	NA	Descended	NA
506	Male	NEW COMMON PIECE	COMMON PIECE	Summer 2004	2004-03-08	2004	Summer	0	6	6	NA	NA	NA	0.1	NA	NA	Descended	NA
507	Male	THORNY CROFT	THORNY CROFT	Spring 2000	22/05/2000	2000	Spring	0	3	3	NA	NA	NA	NA	NA	NA	NA	NA
511	Male	GREAT OAK	GREAT OAK	Spring 2004	2004-10-06	2004	Spring	0	4	4	NA	NA	NA	0.01	NA	NA	Ascended	NA
511	Male	GREAT OAK	GREAT OAK	Spring 2005	13/06/2005	2005	Spring	1	4	16	17	2715.75	1799.85	1.1	82	2	Descended	15
512	Male	HILL COPSE FLAT OUTLIER	HILL COPSE	Spring 2004	2004-10-06	2004	Spring	0	4	4	NA	NA	NA	0.05	NA	NA	Descended	NA
512	Male	KEEPERS HUT	HILL COPSE	Autumn 2004	28/10/2004	2004	Autumn	0	8	8	NA	NA	NA	0.2	NA	NA	Ascended	NA
512	Male	HILL COPSE WESTERN OUTLIER	HILL COPSE	Spring 2005	13/06/2005	2005	Spring	1	4	16	23	5895.13	4674.91	0.3	76	1.5	Descended	19
514	Male	GREAT OAK	GREAT OAK	Spring 2004	2004-11-06	2004	Spring	0	4	4	NA	NA	NA	0.01	NA	NA	Descended	NA
514	Male	RADBROOK COMMON	RADBROOK COMMON	Spring 2006	2006-08-06	2006	Spring	2	4	28	23	4719.37	3060.19	0.7	95	2.5	Descended	17
515	Male	GREAT OAK	GREAT OAK	Spring 2004	2004-11-06	2004	Spring	0	4	4	NA	NA	NA	0.01	NA	NA	Descended	NA
515	Male	Great Oak Border	GREAT OAK OUTLIER	Summer 2004	30/07/2004	2004	Summer	0	5	5	NA	NA	NA	0.05	NA	NA	Descended	NA
515	Male	GREAT OAK	GREAT OAK	Autumn 2004	29/10/2004	2004	Autumn	0	8	8	NA	NA	NA	0.1	NA	NA	Ascended	NA
515	Male	GREAT OAK ANNEX	GREAT OAK	Spring 2005	13/06/2005	2005	Spring	1	4	16	18	2875.5	1919.84	0.7	92	2	Descended	15
515	Male	GREAT OAK	GREAT OAK	Winter 2006	2006-12-01	2006	Winter	1	11	23	30	8520	5979.53	1.2	85	2.5	Slightly ascended	20
518	Male	PASTICKS	PASTICKS	Spring 2004	2004-11-06	2004	Spring	0	4	4	NA	NA	NA	0.01	NA	NA	Descended	NA
518	Male	PASTICKS	PASTICKS	Autumn 2004	25/10/2004	2004	Autumn	0	8	8	NA	NA	NA	0.15	NA	NA	Ascended	NA
518	Male	PASTICKS UPPER OUTLIER	PASTICKS	Spring 2005	2005-08-06	2005	Spring	1	4	16	27	7668	5751	0.2	84	2	Descended	20
518	Male	PASTICKS	PASTICKS	Autumn 2005	25/10/2005	2005	Autumn	1	8	20	NA	NA	NA	NA	88	3	Ascended	NA
519	Male	THAMES OUTLIER	GREAT ASH HILL	Spring 2004	2004-11-06	2004	Spring	0	4	4	NA	NA	NA	0.05	NA	NA	Ascended	NA
525	Male	CHALET OUTLIER	CHALET OUTLIER	Spring 2004	2004-12-06	2004	Spring	0	4	4	NA	NA	NA	0.01	NA	NA	Descended	NA
525	Male	DITCH OUTLIER	CHALET OUTLIER	Summer 2004	31/07/2004	2004	Summer	0	5	5	NA	NA	NA	0.1	NA	NA	NA	NA
526	Male	SUNDAYS HILL OUTLIER 2	SUNDAYS HILL	Spring 2004	14/06/2004	2004	Spring	0	4	4	NA	NA	NA	0.01	NA	NA	Descended	NA
526	Male	SUNDAYS HILL	SUNDAYS HILL	Summer 2004	28/07/2004	2004	Summer	0	5	5	NA	NA	NA	0.01	NA	NA	Descended	NA
526	Male	SUNDAYS HILL OUTLIER	SUNDAYS HILL	Spring 2005	2005-10-06	2005	Spring	1	4	16	23	5895.13	3962.6	1.5	95	2.5	Descended	19
526	Male	SUNDAYS HILL OUTLIER 2	Pasticks Outlier	Summer 2005	25/07/2005	2005	Summer	1	5	17	26	6664.06	4180.48	2	85	3	Slightly ascended	19
526	Male	SUNDAYS HILL OUTLIER	SUNDAYS HILL	Autumn 2005	27/10/2005	2005	Autumn	1	8	20	26	6664.06	4924.56	NA	90	2	Slightly ascended	19
526	Male	SUNDAYS HILL OUTLIER	SUNDAYS HILL	Winter 2006	2006-12-01	2006	Winter	1	11	23	29	5271.04	3119.74	2	89	3	Slightly ascended	16
526	Male	SUNDAYS HILL OUTLIER	SUNDAYS HILL	Spring 2006	2006-10-06	2006	Spring	2	4	28	25	7100	4892.34	2	90	2.5	Descended	20
528	Male	BOTLEY LODGE	BOTLEY LODGE	Spring 2004	17/06/2004	2004	Spring	0	4	4	NA	NA	NA	0.05	NA	NA	Descended	NA
528	Male	BOTLEY LODGE	BOTLEY LODGE	Summer 2004	24/07/2004	2004	Summer	0	5	5	17	1460.47	1136	0.05	NA	1	Descended	11
528	Male	BOTLEY LODGE	BOTLEY LODGE	Autumn 2004	21/10/2004	2004	Autumn	0	8	8	NA	NA	NA	0.2	NA	NA	Ascended	NA
530	Male	JACK BRACKEN	JackBracken	Spring 2004	18/06/2004	2004	Spring	0	4	4	11	NA	NA	0.01	45	1	Slightly ascended	NA
530	Male	MARLEY 2	Marley 2	Spring 2005	2005-07-06	2005	Spring	1	4	16	29	6671.16	5745.32	0.7	96	1	Descended	18
530	Male	MARLEY 2 ANNEX	Marley 2	Summer 2005	23/07/2005	2005	Summer	1	5	17	24	4362.24	3358.74	0.5	85	1.5	Descended	16
531	Male	BOTLEY LODGE	BOTLEY LODGE	Spring 2004	19/06/2004	2004	Spring	0	4	4	NA	NA	NA	0.05	NA	NA	Descended	NA
532	Male	BOTLEY LODGE	BOTLEY LODGE	Spring 2004	19/06/2004	2004	Spring	0	4	4	NA	NA	NA	0.05	NA	NA	NA	NA
533	Male	CHALET OUTLIER	CHALET OUTLIER	Spring 2004	29/06/2004	2004	Spring	0	4	4	NA	NA	NA	0.05	NA	NA	Descended	NA
533	Male	CHALET OUTLIER	CHALET OUTLIER	Spring 2005	14/06/2005	2005	Spring	1	4	16	28	7176.68	5762.09	3	NA	1.5	Descended	19
537	Male	RADBROOK COMMON OUTLIER	RADBROOK COMMON	Summer 2004	28/07/2004	2004	Summer	0	5	5	NA	NA	NA	0.05	NA	NA	Ascended	NA
537	Male	CHUNKY CAP	RADBROOK COMMON	Winter 2005	13/01/2005	2005	Winter	0	11	11	27	4907.52	3806.58	0.7	86	1.5	Slightly ascended	16
537	Male	CHUNKY CAP	RADBROOK COMMON	Summer 2005	27/07/2005	2005	Summer	1	5	17	25	6407.75	4349.19	NA	78	2.5	Descended	19
538	Male	HILL COPSE	HILL COPSE	Summer 2004	29/07/2004	2004	Summer	0	5	5	NA	NA	NA	0.01	NA	NA	Descended	NA
538	Male	HILL COPSE WESTERN OUTLIER	HILL COPSE	Summer 2005	28/07/2005	2005	Summer	1	5	17	31	9706.41	6441.12	0.3	90	3	Descended	21
538	Male	HILL COPSE	HILL COPSE	Autumn 2005	31/10/2005	2005	Autumn	1	8	20	NA	NA	NA	0.3	89	NA	Ascended	NA
538	Male	HILL COPSE FLAT OUTLIER	HILL COPSE	Winter 2006	15/01/2006	2006	Winter	1	11	23	28	6441.12	4349.73	0.5	85	2.5	Descended	18
539	Male	GREAT OAK OUTLIER	GREAT OAK OUTLIER	Summer 2004	31/07/2004	2004	Summer	0	5	5	10	710	NA	0.1	NA	NA	Descended	10
541	Male	MOUNT	MOUNT	Summer 2004	2004-02-08	2004	Summer	0	6	6	NA	NA	NA	0.1	NA	NA	Descended	NA
541	Male	MOUNT	MOUNT	Spring 2005	16/06/2005	2005	Spring	1	4	16	20	4600.8	3271.68	0.5	82	2	Descended	18
541	Male	MOUNT	MOUNT	Summer 2005	2005-01-08	2005	Summer	1	6	18	17	2365.72	1533.6	0.8	NA	2	Descended	14
545	Male	NEALINGS COPSE	NEALINGS COPSE	Spring 2005	2005-09-06	2005	Spring	2	4	28	24	4924.56	3514.5	1.3	90	2	Descended	17
547	Male	PASTICKS OUTLIER	Pasticks Outlier	Spring 2005	2005-06-06	2005	Spring	0	4	4	NA	NA	NA	0.01	NA	NA	Descended	NA
547	Male	PASTICKS OUTLIER	Pasticks Outlier	Spring 2005	14/06/2005	2005	Spring	0	4	4	NA	NA	NA	NA	NA	NA	NA	NA
547	Male	PASTICKS OUTLIER	Pasticks Outlier	Summer 2005	21/07/2005	2005	Summer	0	5	5	NA	NA	NA	0.01	NA	NA	NA	NA
547	Male	PASTICKS OUTLIER	Pasticks Outlier	Winter 2006	2006-08-01	2006	Winter	0	11	11	NA	NA	NA	0.05	NA	NA	Ascended	NA
547	Male	PASTICKS OUTLIER	Pasticks Outlier	Autumn 2006	2006-12-11	2006	Autumn	1	9	21	NA	NA	NA	0.5	NA	4	Ascended	NA
547	Male	PASTICKS OUTLIER	Pasticks Outlier	Spring 2007	2007-10-06	2007	Spring	2	4	28	31	8804	6196.97	0.2	91	2.5	Slightly ascended	20
547	Male	PASTICKS OUTLIER	Pasticks Outlier	Spring 2007	2007-11-06	2007	Spring	2	4	28	28	6441.12	4349.73	1.5	98	2.5	Descended	18
548	Male	JEWS HARP	JEWS HARP	Spring 2005	2005-07-06	2005	Spring	0	4	4	NA	NA	NA	0.01	NA	NA	NA	NA
548	Male	JEWS HARP	JEWS HARP	Summer 2005	21/07/2005	2005	Summer	0	5	5	NA	NA	NA	0.05	NA	NA	Descended	NA
548	Male	JEWS HARP	JEWS HARP	Autumn 2005	24/10/2005	2005	Autumn	0	8	8	NA	NA	NA	0.1	NA	NA	Ascended	NA
548	Male	JEWS HARP ANNEX	JEWS HARP	Winter 2006	2006-05-01	2006	Winter	0	11	11	21	2147.04	1601.37	0.2	NA	1.3	Descended	12
549	Male	PASTICKS	PASTICKS	Spring 2005	2005-06-06	2005	Spring	0	4	4	NA	NA	NA	0.05	NA	NA	Slightly ascended	NA
549	Male	PASTICKS	PASTICKS	Summer 2005	23/07/2005	2005	Summer	0	5	5	NA	NA	NA	0.05	NA	NA	Descended	NA
554	Male	JACK BRACKEN	JackBracken	Spring 2005	2005-06-06	2005	Spring	0	4	4	NA	NA	NA	0.01	NA	NA	Ascended	NA
554	Male	JACK BRACKEN	JackBracken	Summer 2005	23/07/2005	2005	Summer	0	5	5	NA	NA	NA	0.01	NA	NA	Descended	NA
557	Male	JACK BRACKEN	JackBracken	Spring 2005	2005-07-06	2005	Spring	0	4	4	NA	NA	NA	0.05	NA	NA	Ascended	NA
557	Male	JACK BRACKEN	JackBracken	Summer 2005	21/07/2005	2005	Summer	0	5	5	NA	NA	NA	0.1	NA	NA	Descended	NA
557	Male	JACK BRACKEN	JackBracken	Autumn 2005	25/10/2005	2005	Autumn	0	8	8	NA	NA	NA	0.05	NA	NA	Descended	NA
560	Male	PASTICKS OUTLIER	Pasticks Outlier	Spring 2005	2005-07-06	2005	Spring	0	4	4	NA	NA	NA	0.01	NA	NA	Descended	NA
560	Male	PASTICKS OUTLIER	Pasticks Outlier	Summer 2005	21/07/2005	2005	Summer	0	5	5	NA	NA	NA	0.05	NA	NA	Descended	NA
560	Male	PASTICKS OUTLIER	Pasticks Outlier	Autumn 2005	24/10/2005	2005	Autumn	0	8	8	NA	NA	NA	0.05	NA	NA	Ascended	NA
560	Male	PASTICKS OUTLIER	Pasticks Outlier	Winter 2006	2006-05-01	2006	Winter	0	11	11	NA	NA	NA	0.1	NA	NA	Ascended	NA
560	Male	PASTICKS OUTLIER	Pasticks Outlier	Spring 2006	2006-05-06	2006	Spring	1	4	16	26	6664.06	4924.56	0.4	88	2	Descended	19
560	Male	PASTICKS OUTLIER	Pasticks Outlier	Autumn 2006	2006-12-11	2006	Autumn	1	9	21	NA	NA	NA	0.7	NA	NA	Ascended	NA
562	Male	UPPER FOLLIES	UPPER FOLLIES	Spring 2005	2005-07-06	2005	Spring	0	4	4	NA	NA	NA	0.01	NA	NA	Descended	NA
563	Male	UPPER FOLLIES	UPPER FOLLIES	Spring 2005	2005-08-06	2005	Spring	0	4	4	NA	NA	NA	0.01	NA	NA	Descended	NA
566	Male	BOTLEY LODGE	BOTLEY LODGE	Spring 2005	2005-08-06	2005	Spring	0	4	4	NA	NA	NA	NA	NA	NA	NA	NA
567	Male	PASTICKS	PASTICKS	Spring 2005	13/06/2005	2005	Spring	0	4	4	NA	NA	NA	NA	NA	NA	NA	NA
567	Male	PASTICKS	PASTICKS	Summer 2005	22/07/2005	2005	Summer	0	5	5	NA	NA	NA	0.05	NA	NA	Descended	NA
567	Male	PASTICKS	PASTICKS	Autumn 2005	26/10/2005	2005	Autumn	0	8	8	19	1632.29	1278	0.05	NA	1	Descended	11
568	Male	PASTICKS	PASTICKS	Spring 2005	2005-08-06	2005	Spring	0	4	4	NA	NA	NA	NA	NA	NA	Ascended	NA
569	Male	PASTICKS OUTLIER	Pasticks Outlier	Spring 2005	2005-08-06	2005	Spring	0	4	4	NA	NA	NA	0.01	NA	NA	Descended	NA
569	Male	PASTICKS OUTLIER	Pasticks Outlier	Summer 2005	21/07/2005	2005	Summer	0	5	5	NA	NA	NA	NA	NA	NA	Descended	NA
569	Male	PASTICKS OUTLIER	Pasticks Outlier	Autumn 2005	26/10/2005	2005	Autumn	0	8	8	NA	NA	NA	0.1	NA	NA	NA	NA
569	Male	PASTICKS OUTLIER	Pasticks Outlier	Winter 2006	2006-05-01	2006	Winter	0	11	11	NA	NA	NA	0.2	NA	NA	Ascended	NA
569	Male	PASTICKS OUTLIER	Pasticks Outlier	Autumn 2006	2006-12-11	2006	Autumn	1	9	21	NA	NA	NA	0.6	NA	NA	Ascended	NA
569	Male	PASTICKS OUTLIER	Pasticks Outlier	Spring 2007	13/06/2007	2007	Spring	2	4	28	23	5895.13	4308.99	1.1	86	2	Descended	19
577	Male	SUNDAYS HILL OUTLIER	SUNDAYS HILL	Spring 2005	2005-11-06	2005	Spring	0	4	4	NA	NA	NA	0.05	NA	NA	Slightly ascended	NA
577	Male	SUNDAYS HILL OUTLIER	SUNDAYS HILL	Autumn 2005	28/10/2005	2005	Autumn	0	8	8	NA	NA	NA	0.1	NA	NA	Descended	NA
582	Male	FIREBREAK	FIREBREAK	Summer 2005	28/07/2005	2005	Summer	0	5	5	NA	NA	NA	NA	NA	NA	NA	NA
583	Male	GREAT OAK	GREAT OAK	Spring 2005	13/06/2005	2005	Spring	0	4	4	NA	NA	NA	0.01	NA	NA	Descended	NA
583	Male	GREAT OAK	GREAT OAK	Autumn 2006	2006-01-11	2006	Autumn	1	9	21	NA	NA	NA	0.4	88	3	Ascended	NA
584	Male	FIREBREAK	FIREBREAK	Spring 2005	13/06/2005	2005	Spring	0	4	4	NA	NA	NA	0.01	NA	NA	Ascended	NA
584	Male	FIREBREAK	FIREBREAK	Summer 2005	29/07/2005	2005	Summer	0	5	5	NA	NA	NA	0.01	NA	NA	Descended	NA
585	Male	CHALET	CHALET	Spring 2005	14/06/2005	2005	Spring	0	4	4	NA	NA	NA	0.01	NA	NA	Ascended	NA
585	Male	CHALET	CHALET	Summer 2005	28/07/2005	2005	Summer	0	5	5	NA	NA	NA	0.05	NA	NA	Ascended	NA
586	Male	CHALET OUTLIER	CHALET OUTLIER	Spring 2005	14/06/2005	2005	Spring	0	4	4	NA	NA	NA	0.01	NA	NA	NA	NA
586	Male	CHALET OUTLIER	CHALET OUTLIER	Summer 2005	29/07/2005	2005	Summer	0	5	5	NA	NA	NA	0.2	NA	NA	Descended	NA
587	Male	HILL COPSE FLAT OUTLIER	HILL COPSE	Spring 2005	14/06/2005	2005	Spring	0	4	4	NA	NA	NA	0.01	NA	NA	Ascended	NA
587	Male	Hill Copse Oblivian	HILL COPSE	Summer 2005	28/07/2005	2005	Summer	0	5	5	NA	NA	NA	NA	NA	NA	NA	NA
587	Male	KEEPERS HUT	HILL COPSE	Autumn 2005	31/10/2005	2005	Autumn	0	8	8	NA	NA	NA	0.05	NA	NA	Ascended	NA
587	Male	KEEPERS HUT	HILL COPSE	Winter 2006	2006-09-01	2006	Winter	0	11	11	NA	NA	NA	0.1	NA	NA	Ascended	NA
587	Male	DITCH OUTLIER	CHALET OUTLIER	Spring 2006	16/06/2006	2006	Spring	1	4	16	16	3283.04	2015.25	1.6	74	2.5	Descended	17
587	Male	KEEPERS HUT	HILL COPSE	Spring 2007	22/06/2007	2007	Spring	2	4	28	27	6211.08	3834	0.6	84	3	Descended	18
589	Male	HILL COPSE	HILL COPSE	Spring 2005	14/06/2005	2005	Spring	0	4	4	NA	NA	NA	0.01	NA	NA	Ascended	NA
589	Male	HILL COPSE EASTERN OUTLIER	HILL COPSE	Summer 2005	30/07/2005	2005	Summer	0	5	5	NA	NA	NA	NA	NA	NA	Descended	NA
591	Male	CHALET	CHALET	Spring 2005	15/06/2005	2005	Spring	0	4	4	NA	NA	NA	0.05	NA	NA	Ascended	NA
591	Male	CHALET ANNEX	CHALET	Summer 2005	28/07/2005	2005	Summer	0	5	5	NA	NA	NA	0.05	NA	NA	NA	NA
591	Male	CHALET	CHALET	Autumn 2005	31/10/2005	2005	Autumn	0	8	8	NA	NA	NA	0.1	NA	NA	Slightly ascended	NA
592	Male	CHALET OUTLIER	CHALET OUTLIER	Spring 2005	15/06/2005	2005	Spring	0	4	4	NA	NA	NA	0.01	NA	NA	NA	NA
593	Male	FIREBREAK	FIREBREAK	Spring 2005	15/06/2005	2005	Spring	0	4	4	NA	NA	NA	NA	NA	NA	NA	NA
593	Male	FIREBREAK	FIREBREAK	Summer 2005	30/07/2005	2005	Summer	0	5	5	NA	NA	NA	0.05	NA	NA	Descended	NA
594	Male	GREAT WOOD	GREAT ASH HILL	Spring 2005	16/06/2005	2005	Spring	0	4	4	NA	NA	NA	0.01	NA	NA	Ascended	NA
595	Male	OUTLIER 64	COMMON PIECE	Spring 2005	16/06/2005	2005	Spring	0	4	4	NA	NA	NA	0.01	NA	NA	Descended	NA
595	Male	OLD COMMON PIECE	COMMON PIECE	Summer 2005	2005-02-08	2005	Summer	0	6	6	NA	NA	NA	0.05	NA	NA	Descended	NA
595	Male	OUTLIER 64	COMMON PIECE	Autumn 2005	2005-05-11	2005	Autumn	0	9	9	NA	NA	NA	0.2	NA	NA	Ascended	NA
596	Male	OUTLIER 1	COMMON PIECE	Spring 2005	16/06/2005	2005	Spring	0	4	4	NA	NA	NA	0.01	NA	NA	Ascended	NA
596	Male	OUTLIER 1	COMMON PIECE	Summer 2005	2005-01-08	2005	Summer	0	6	6	NA	NA	NA	0.05	NA	NA	Descended	NA
596	Male	OLD COMMON PIECE	COMMON PIECE	Autumn 2005	2005-04-11	2005	Autumn	0	9	9	NA	NA	NA	0.1	NA	NA	Ascended	NA
596	Male	OUTLIER 64	COMMON PIECE	Spring 2006	14/06/2006	2006	Spring	1	4	16	26	5334.94	4179.15	1.2	NA	1.5	Descended	17
597	Male	Deer Exclosures Outlier	LOWER SEEDS	Spring 2005	17/06/2005	2005	Spring	0	4	4	NA	NA	NA	0.01	NA	NA	Descended	NA
597	Male	LOWER SEEDS	LOWER SEEDS	Summer 2005	27/07/2005	2005	Summer	0	5	5	NA	NA	NA	0.05	NA	NA	NA	NA
598	Male	GATES Outlier	LOWER SEEDS	Spring 2005	17/06/2005	2005	Spring	0	4	4	NA	NA	NA	0.01	NA	NA	Descended	NA
600	Male	OUTLIER 1 ANNEX	COMMON PIECE	Spring 2005	18/06/2005	2005	Spring	0	4	4	NA	NA	NA	0.01	NA	NA	Descended	NA
600	Male	OUTLIER 1	COMMON PIECE	Spring 2007	20/06/2007	2007	Spring	2	4	28	26	4725.76	3339.84	0.8	83	2	Descended	16
603	Male	OUTLIER 1	COMMON PIECE	Spring 2005	18/06/2005	2005	Spring	0	4	4	NA	NA	NA	0.01	NA	NA	Descended	NA
603	Male	OUTLIER 1 ANNEX	COMMON PIECE	Summer 2005	2005-03-08	2005	Summer	0	6	6	NA	NA	NA	0.05	NA	NA	Descended	NA
603	Male	OLD COMMON PIECE	COMMON PIECE	Autumn 2005	2005-04-11	2005	Autumn	0	9	9	NA	NA	NA	0	NA	NA	Ascended	NA
605	Male	BOTLEY LODGE	BOTLEY LODGE	Summer 2005	22/07/2005	2005	Summer	0	5	5	NA	NA	NA	0.1	NA	NA	Descended	NA
609	Male	BROGDENS BELT	BROGDENS BELT	Summer 2005	26/07/2005	2005	Summer	0	5	5	NA	NA	NA	0.05	NA	NA	Descended	NA
610	Male	DITCH OUTLIER	CHALET OUTLIER	Summer 2005	28/07/2005	2005	Summer	0	5	5	NA	NA	NA	0.05	NA	NA	Ascended	NA
610	Male	CHALET OUTLIER	CHALET OUTLIER	Autumn 2006	30/10/2006	2006	Autumn	1	8	20	NA	NA	NA	0.4	85	NA	Ascended	NA
612	Male	GREAT OAK	GREAT OAK	Summer 2005	29/07/2005	2005	Summer	0	5	5	NA	NA	NA	0.01	NA	NA	Descended	NA
612	Male	GREAT OAK OUTLIER	GREAT OAK OUTLIER	Spring 2007	22/06/2007	2007	Spring	2	4	28	30	10309.2	6920.37	0.8	90	3	Descended	22
613	Male	DITCH OUTLIER	CHALET OUTLIER	Summer 2005	29/07/2005	2005	Summer	0	5	5	NA	NA	NA	0.2	NA	NA	Descended	NA
616	Male	CHALET OUTLIER	CHALET OUTLIER	Summer 2005	30/07/2005	2005	Summer	0	5	5	NA	NA	NA	0.2	NA	NA	Descended	NA
619	Male	MOUNT	MOUNT	Summer 2005	2005-03-08	2005	Summer	0	6	6	NA	NA	NA	0.01	NA	NA	Descended	NA
619	Male	MOUNT	MOUNT	Autumn 2005	2005-03-11	2005	Autumn	0	9	9	NA	NA	NA	0	NA	NA	Ascended	NA
619	Male	MOUNT	MOUNT	Spring 2006	2006-12-06	2006	Spring	1	4	16	20	4103.8	2612.36	1	82	2.5	Descended	17
619	Male	MOUNT	MOUNT	Spring 2007	18/06/2007	2007	Spring	2	4	28	27	6920.37	4735.79	1.2	87	2.5	Descended	19
620	Male	HOLLY HILL	Holly Hill	Summer 2005	2005-03-08	2005	Summer	0	6	6	NA	NA	NA	0.1	NA	NA	Ascended	NA
627	Male	FIREBREAK	FIREBREAK	Autumn 2005	2005-05-11	2005	Autumn	0	9	9	NA	NA	NA	0.1	NA	NA	Descended	NA
629	Male	PASTICKS	PASTICKS	Spring 2006	2006-05-06	2006	Spring	0	4	4	NA	NA	NA	0.01	NA	NA	Descended	NA
630	Male	JACK BRACKEN	JackBracken	Spring 2006	2006-06-06	2006	Spring	0	4	4	NA	NA	NA	0	NA	NA	Slightly ascended	NA
631	Male	GREAT OAK	GREAT OAK	Autumn 2005	31/10/2005	2005	Autumn	0	8	8	NA	NA	NA	0.3	NA	NA	Descended	NA
633	Male	PASTICKS	PASTICKS	Spring 2006	2006-06-06	2006	Spring	0	4	4	NA	NA	NA	0.05	NA	NA	Descended	NA
633	Male	PASTICKS UPPER OUTLIER	PASTICKS	Spring 2008	17/06/2008	2008	Spring	2	4	28	22	4514.18	3195	1	86	2	Descended	17
634	Male	PASTICKS OUTLIER	Pasticks Outlier	Spring 2006	2006-06-06	2006	Spring	0	4	4	NA	NA	NA	0	NA	NA	Descended	NA
634	Male	PASTICKS OUTLIER	Pasticks Outlier	Autumn 2006	2006-11-11	2006	Autumn	0	9	9	NA	NA	NA	0.2	NA	NA	Ascended	NA
634	Male	PASTICKS OUTLIER	Pasticks Outlier	Spring 2007	2007-12-06	2007	Spring	1	4	16	23	4180.48	3209.47	1.5	90	1.5	Descended	16
634	Male	PASTICKS OUTLIER	Pasticks Outlier	Summer 2007	2007-11-09	2007	Summer	1	7	19	25	3993.75	3040.84	1.5	80	1.5	Descended	15
634	Male	PASTICKS OUTLIER	Pasticks Outlier	Spring 2008	18/06/2008	2008	Spring	2	4	28	21	4308.99	3035.25	0.6	76	2	Descended	17
636	Male	SINGING WAY	SINGING WAY	Spring 2006	2006-07-06	2006	Spring	0	4	4	NA	NA	NA	NA	NA	NA	NA	NA
637	Male	UPPER FOLLIES	UPPER FOLLIES	Spring 2006	2006-07-06	2006	Spring	0	4	4	NA	NA	NA	NA	NA	NA	NA	NA
637	Male	UPPER FOLLIES	UPPER FOLLIES	Summer 2007	2007-11-09	2007	Summer	1	7	19	24	5520.96	3354.75	1.1	94	3	Descended	18
638	Male	SINGING WAY	SINGING WAY	Spring 2006	2006-07-06	2006	Spring	0	4	4	NA	NA	NA	NA	NA	NA	NA	NA
638	Male	SINGING WAY	SINGING WAY	Spring 2007	2007-11-06	2007	Spring	1	4	16	22	4514.18	3195	1.5	89	2	Descended	17
639	Male	BOTLEY LODGE	BOTLEY LODGE	Spring 2006	2006-07-06	2006	Spring	0	4	4	NA	NA	NA	0	NA	NA	NA	NA
641	Male	LOWER SEEDS	LOWER SEEDS	Spring 2006	2006-10-06	2006	Spring	1	4	16	18	3271.68	2226.56	0.5	80	2	Descended	16
641	Male	LOWER SEEDS	LOWER SEEDS	Spring 2007	14/06/2007	2007	Spring	2	4	28	31	7945.61	5950.51	2	83	2	Descended	19
642	Male	GREAT OAK	GREAT OAK	Spring 2006	2006-12-06	2006	Spring	1	4	16	25	5751	4180.48	0.8	83	2	Descended	18
645	Male	THORNY CROFT LOWER	THORNY CROFT	Spring 2006	13/06/2006	2006	Spring	0	4	4	NA	NA	NA	0.01	NA	NA	Slightly ascended	NA
646	Male	OUTLIER 64	COMMON PIECE	Spring 2006	13/06/2006	2006	Spring	0	4	4	NA	NA	NA	0	NA	NA	Descended	NA
646	Male	OUTLIER 64	COMMON PIECE	Autumn 2007	2007-06-11	2007	Autumn	1	9	21	NA	NA	NA	0.1	75	3	Ascended	NA
646	Male	OLD COMMON PIECE	COMMON PIECE	Spring 2008	2008-10-06	2008	Spring	2	4	28	32	9088	7836.83	2	91	1.1	Descended	20
647	Male	GATES Outlier	COMMON PIECE	Spring 2006	13/06/2006	2006	Spring	1	4	16	23	4719.37	2783.2	0.8	90	3	Descended	17
649	Male	THORNY CROFT LOWER	THORNY CROFT	Spring 2006	14/06/2006	2006	Spring	0	4	4	NA	NA	NA	0	NA	NA	Slightly ascended	NA
649	Male	THORNY CROFT LOWER	THORNY CROFT	Summer 2007	20/09/2007	2007	Summer	1	7	19	26	8934.64	6072.24	0.2	87	2.8	Descended	22
651	Male	GREAT OAK	GREAT OAK	Spring 2006	14/06/2006	2006	Spring	0	4	4	NA	NA	NA	0.01	NA	NA	Descended	NA
651	Male	GREAT OAK	GREAT OAK	Summer 2007	18/09/2007	2007	Summer	1	7	19	14	1679.86	900.19	0.4	80	2.5	Descended	13
654	Male	THAMES OUTLIER	GREAT ASH HILL	Spring 2006	15/06/2006	2006	Spring	0	4	4	NA	NA	NA	0	NA	NA	Ascended	NA
655	Male	THAMES OUTLIER	GREAT ASH HILL	Spring 2006	16/06/2006	2006	Spring	0	4	4	NA	NA	NA	0	NA	NA	Slightly ascended	NA
657	Male	FIREBREAK	FIREBREAK	Spring 2006	16/06/2006	2006	Spring	0	4	4	NA	NA	NA	0	NA	NA	Slightly ascended	NA
657	Male	FIREBREAK	FIREBREAK	Autumn 2006	31/10/2006	2006	Autumn	0	8	8	NA	NA	NA	0.05	NA	2.5	Ascended	NA
657	Male	THAMES OUTLIER	GREAT ASH HILL	Spring 2007	22/06/2007	2007	Spring	1	4	16	24	5520.96	4349.19	0.5	74	1.5	Descended	18
657	Male	FIREBREAK	FIREBREAK	Summer 2007	18/09/2007	2007	Summer	1	7	19	17	NA	NA	0.3	76	2	Ascended	NA
657	Male	FIREBREAK	FIREBREAK	Spring 2008	13/06/2008	2008	Spring	2	4	28	36	13521.2	9995.65	0.8	73	2.5	Descended	23
659	Male	GREAT OAK	GREAT OAK	Autumn 2006	2006-10-11	2006	Autumn	1	9	21	NA	NA	NA	0.6	91	3	Ascended	NA
660	Male	Terrace	MOUNT	Spring 2007	19/06/2007	2007	Spring	1	4	16	22	3998.72	2279.81	0.8	88	3	Descended	16
660	Male	Terrace	MOUNT	Summer 2007	20/09/2007	2007	Summer	1	7	19	22	3998.72	2783.2	0.3	94	2	Ascended	16
660	Male	BROGDENS BELT	BROGDENS BELT	Autumn 2007	13/11/2007	2007	Autumn	1	9	21	NA	NA	NA	0.1	86	NA	Ascended	NA
660	Male	BROGDENS BELT	BROGDENS BELT	Spring 2008	19/06/2008	2008	Spring	2	4	28	28	7952	5293.17	1.5	85	2.8	Descended	20
663	Male	MARLEY 2	Marley 2	Spring 2007	2007-11-06	2007	Spring	0	4	4	NA	NA	NA	0.01	NA	NA	Descended	NA
663	Male	MARLEY 2	Marley 2	Summer 2007	2007-10-09	2007	Summer	0	7	7	30	4174.8	3479.71	0.01	56	1	Descended	14
666	Male	UPPER FOLLIES	UPPER FOLLIES	Spring 2007	2007-11-06	2007	Spring	0	4	4	NA	NA	NA	0.05	51	NA	Descended	NA
667	Male	BOTLEY LODGE	BOTLEY LODGE	Spring 2007	2007-11-06	2007	Spring	0	4	4	NA	NA	NA	0.01	NA	NA	Descended	NA
667	Male	BOTLEY LODGE	BOTLEY LODGE	Summer 2007	2007-11-09	2007	Summer	0	7	7	8	363.52	153.36	0.05	NA	2	Slightly ascended	8
673	Male	BOTLEY LODGE	BOTLEY LODGE	Spring 2007	13/06/2007	2007	Spring	1	4	16	32	10019.5	7689.3	0.5	100	2	Descended	21
675	Male	CHUNKY CAP	RADBROOK COMMON	Spring 2007	14/06/2007	2007	Spring	1	4	16	30	11267.7	8767.08	2	81	2	Descended	23
675	Male	KEEPERS HUT	HILL COPSE	Summer 2007	18/09/2007	2007	Summer	1	7	19	27	7668	5751	0.2	80	2	Descended	20
675	Male	CHUNKY CAP	RADBROOK COMMON	Autumn 2007	2007-12-11	2007	Autumn	1	9	21	NA	NA	NA	0.1	NA	NA	Ascended	NA
675	Male	CHUNKY CAP	RADBROOK COMMON	Spring 2008	19/06/2008	2008	Spring	2	4	28	23	5895.13	3962.6	1	84	2.5	Descended	19
676	Male	BURKETTS PLANTATION	BURKETTS PLANTATION	Spring 2007	14/06/2007	2007	Spring	0	4	4	NA	NA	NA	0.01	NA	NA	Ascended	NA
680	Male	MOUNT	MOUNT	Spring 2007	18/06/2007	2007	Spring	0	4	4	NA	NA	NA	0.05	NA	NA	Descended	NA
682	Male	CLEARING OUTLIER	GREAT ASH HILL	Spring 2007	18/06/2007	2007	Spring	0	4	4	NA	NA	NA	0	NA	NA	Descended	NA
682	Male	CLEARING OUTLIER	GREAT ASH HILL	Autumn 2007	2007-05-11	2007	Autumn	0	9	9	NA	NA	NA	0.01	58	NA	Ascended	NA
685	Male	THORNY CROFT	THORNY CROFT	Spring 2007	19/06/2007	2007	Spring	1	4	16	28	5745.32	3806.58	1.3	82	2.5	Descended	17
685	Male	CLEARING OUTLIER	GREAT ASH HILL	Spring 2008	2008-09-06	2008	Spring	2	4	28	31	7131.24	4861.46	0.8	76	2.5	Descended	18
686	Male	GATES Outlier	COMMON PIECE	Spring 2007	19/06/2007	2007	Spring	0	4	4	NA	NA	NA	0	NA	NA	Ascended	NA
687	Male	MOUNT	MOUNT	Spring 2007	19/06/2007	2007	Spring	0	4	4	NA	NA	NA	0	NA	NA	Descended	NA
687	Male	MOUNT	MOUNT	Autumn 2007	2007-05-11	2007	Autumn	0	9	9	NA	NA	NA	0	61	NA	Ascended	NA
688	Male	CLEARING OUTLIER	GREAT ASH HILL	Spring 2007	20/06/2007	2007	Spring	0	4	4	NA	NA	NA	0.05	NA	NA	Descended	NA
688	Male	CLEARING OUTLIER	GREAT ASH HILL	Summer 2007	22/09/2007	2007	Summer	0	7	7	NA	NA	NA	0	NA	NA	Ascended	NA
688	Male	CLEARING OUTLIER	GREAT ASH HILL	Autumn 2007	2007-06-11	2007	Autumn	0	9	9	NA	NA	NA	0.01	NA	NA	Ascended	NA
688	Male	GREAT WOOD	GREAT ASH HILL	Autumn 2008	2008-04-11	2008	Autumn	1	9	21	NA	NA	NA	0.3	89	2	Ascended	NA
691	Male	FIREBREAK	FIREBREAK	Spring 2007	21/06/2007	2007	Spring	0	4	4	NA	NA	NA	0	NA	NA	Ascended	NA
691	Male	FIREBREAK	FIREBREAK	Summer 2007	18/09/2007	2007	Summer	0	7	7	NA	NA	NA	0	NA	NA	Ascended	NA
691	Male	THAMES OUTLIER	FIREBREAK	Autumn 2007	2007-09-11	2007	Autumn	0	9	9	NA	NA	NA	0.05	NA	1.5	Descended	NA
691	Male	FIREBREAK	FIREBREAK	Spring 2008	13/06/2008	2008	Spring	1	4	16	20	4103.8	2875.5	1.5	74	2	Descended	17
691	Male	GREAT ASH HILL	GREAT ASH HILL	Summer 2008	2008-06-09	2008	Summer	1	7	19	21	3816.96	2159.82	1.2	88	3	Slightly ascended	16
691	Male	Ingrid B	GREAT ASH HILL	Autumn 2008	2008-03-11	2008	Autumn	1	9	21	NA	NA	NA	0.3	67	2	Ascended	NA
691	Male	GREAT ASH HILL	GREAT ASH HILL	Spring 2009	2009-10-06	2009	Spring	2	4	28	27	8453.97	5520.96	1.5	85	3	Descended	21
693	Male	CHALET OUTLIER	CHALET OUTLIER	Spring 2007	21/06/2007	2007	Spring	0	4	4	NA	NA	NA	0	NA	NA	Ascended	NA
693	Male	CHALET OUTLIER	CHALET OUTLIER	Autumn 2007	2007-09-11	2007	Autumn	0	9	9	NA	NA	NA	0.01	NA	NA	Ascended	NA
693	Male	CHALET OUTLIER	CHALET OUTLIER	Spring 2008	2008-12-06	2008	Spring	1	4	16	19	3898.61	2463.08	0.4	74	2.5	Descended	17
694	Male	Great Oak Border	GREAT OAK OUTLIER	Spring 2007	21/06/2007	2007	Spring	0	4	4	NA	NA	NA	0	NA	NA	Descended	NA
694	Male	RADBROOK COMMON OUTLIER	RADBROOK COMMON	Summer 2007	15/09/2007	2007	Summer	0	7	7	NA	NA	NA	0	45	NA	Ascended	NA
694	Male	GREAT OAK	GREAT OAK	Autumn 2007	2007-10-11	2007	Autumn	0	9	9	NA	NA	NA	0.01	55	NA	Ascended	NA
695	Male	GREAT OAK	GREAT OAK	Spring 2007	21/06/2007	2007	Spring	0	4	4	NA	NA	NA	0	NA	NA	Descended	NA
695	Male	GREAT OAK	GREAT OAK	Summer 2007	18/09/2007	2007	Summer	0	7	7	NA	NA	NA	0.05	NA	NA	Ascended	NA
695	Male	GREAT OAK	GREAT OAK	Autumn 2007	2007-10-11	2007	Autumn	0	9	9	NA	NA	NA	0.1	NA	1.1	Descended	NA
695	Male	GREAT OAK	GREAT OAK	Spring 2008	2008-12-06	2008	Spring	1	4	16	33	7591.32	4792.5	1	86	3	Descended	18
697	Male	CHALET OUTLIER	CHALET OUTLIER	Spring 2007	22/06/2007	2007	Spring	0	4	4	NA	NA	NA	0	NA	NA	Ascended	NA
697	Male	CHALET OUTLIER	CHALET OUTLIER	Summer 2007	18/09/2007	2007	Summer	0	7	7	NA	NA	NA	0.1	59	NA	Ascended	NA
698	Male	BOTLEY LODGE	BOTLEY LODGE	Summer 2007	2007-10-09	2007	Summer	0	7	7	18	1546.38	1057.28	0	55	1.5	Descended	11
698	Male	BOTLEY LODGE	BOTLEY LODGE	Spring 2008	18/06/2008	2008	Spring	1	4	16	30	8520	6441.12	1	NA	2	Descended	20
704	Male	Radbrook Common Holes	RADBROOK COMMON	Summer 2007	14/09/2007	2007	Summer	0	7	7	NA	NA	NA	0	50	NA	Ascended	NA
704	Male	Radbrook Common Holes	RADBROOK COMMON	Autumn 2007	13/11/2007	2007	Autumn	0	9	9	NA	NA	NA	0	NA	NA	Ascended	NA
704	Male	RADBROOK COMMON OUTLIER	RADBROOK COMMON	Spring 2008	19/06/2008	2008	Spring	1	4	16	28	7176.68	5334.94	0.8	77	2	Descended	19
704	Male	RADBROOK COMMON OUTLIER	RADBROOK COMMON	Summer 2008	2008-10-09	2008	Summer	1	7	19	28	7176.68	5334.94	2	78	2	Descended	19
704	Male	RADBROOK COMMON	RADBROOK COMMON	Autumn 2008	2008-10-11	2008	Autumn	1	9	21	NA	NA	NA	0.2	77	2	Ascended	NA
704	Male	Radbrook Common Holes	RADBROOK COMMON	Spring 2009	15/06/2009	2009	Spring	2	4	28	NA	NA	NA	1	NA	NA	Descended	NA
705	Male	BROGDENS BELT	BROGDENS BELT	Summer 2007	14/09/2007	2007	Summer	0	7	7	NA	NA	NA	0.05	NA	NA	NA	NA
705	Male	BROGDENS BELT	BROGDENS BELT	Autumn 2007	14/11/2007	2007	Autumn	0	9	9	NA	NA	NA	0.1	NA	NA	Ascended	NA
705	Male	Terrace	MOUNT	Autumn 2008	2008-05-11	2008	Autumn	1	9	21	NA	NA	NA	0.6	78	2	Slightly ascended	NA
705	Male	BROGDENS BELT	BROGDENS BELT	Spring 2009	15/06/2009	2009	Spring	2	4	28	32	9088	6901.2	1.2	90	2	Descended	20
709	Male	MOUNT	MOUNT	Summer 2007	22/09/2007	2007	Summer	1	7	19	21	3816.96	2159.82	0.7	91	3	Descended	16
709	Male	BROGDENS BELT	BROGDENS BELT	Autumn 2007	2007-12-11	2007	Autumn	1	9	21	NA	NA	NA	0.3	79	NA	Ascended	NA
709	Male	BROGDENS BELT	BROGDENS BELT	Spring 2008	19/06/2008	2008	Spring	2	4	28	33	11340.1	8234.31	2	82	2.5	Descended	22
710	Male	GATES Outlier	COMMON PIECE	Summer 2007	22/09/2007	2007	Summer	0	7	7	NA	NA	NA	0	NA	NA	Ascended	NA
716	Male	BROGDENS BELT	BROGDENS BELT	Autumn 2007	2007-12-11	2007	Autumn	0	9	9	NA	NA	NA	0.2	NA	NA	Ascended	NA
717	Male	LOWER SEEDS	LOWER SEEDS	Autumn 2007	13/11/2007	2007	Autumn	0	9	9	NA	NA	NA	0	NA	NA	Descended	NA
717	Male	LOWER SEEDS	LOWER SEEDS	Spring 2008	20/06/2008	2008	Spring	1	4	16	18	2875.5	1919.84	0.6	72	2	Descended	15
720	Male	JACK BRACKEN	JackBracken	Spring 2008	18/06/2008	2008	Spring	1	4	16	21	4308.99	3035.25	0.5	80	2	Descended	17
720	Male	JACK BRACKEN	JackBracken	Spring 2009	20/06/2009	2009	Spring	2	4	28	30	8520	6632.09	0.4	89	1.8	Descended	20
721	Male	GATES Outlier	MOUNT	Spring 2008	2008-09-06	2008	Spring	0	4	4	NA	NA	NA	0	NA	NA	Descended	NA
721	Male	GATES Outlier	MOUNT	Summer 2008	2008-04-09	2008	Summer	0	7	7	NA	NA	NA	0	NA	NA	Descended	NA
721	Male	GATES Outlier	MOUNT	Autumn 2008	2008-03-11	2008	Autumn	0	9	9	NA	NA	NA	0.05	NA	NA	Ascended	NA
722	Male	HIGH SEAT	COMMON PIECE	Spring 2008	2008-09-06	2008	Spring	0	4	4	NA	NA	NA	0.01	NA	NA	Slightly ascended	NA
722	Male	HIGH SEAT	COMMON PIECE	Summer 2008	2008-06-09	2008	Summer	0	7	7	NA	NA	NA	0.1	80	NA	Ascended	NA
723	Male	GREAT WOOD	GREAT ASH HILL	Spring 2008	2008-10-06	2008	Spring	1	4	16	24	4362.24	3358.74	0.7	84	1.5	Descended	16
723	Male	GREAT WOOD	GREAT ASH HILL	Summer 2008	2008-05-09	2008	Summer	1	7	19	19	2644.04	1941.41	0.7	76	1.5	Descended	14
723	Male	GREAT WOOD	GREAT ASH HILL	Autumn 2008	2008-04-11	2008	Autumn	1	9	21	NA	NA	NA	0.3	67	2.5	Ascended	NA
724	Male	GREAT WOOD	GREAT ASH HILL	Spring 2008	2008-10-06	2008	Spring	1	4	16	25	5751	4180.48	0.5	73	2	Descended	18
724	Male	GREAT WOOD	GREAT ASH HILL	Autumn 2008	2008-03-11	2008	Autumn	1	9	21	NA	NA	NA	0.2	NA	NA	Ascended	NA
726	Male	THORNY CROFT LOWER	THORNY CROFT	Spring 2008	2008-10-06	2008	Spring	0	4	4	NA	NA	NA	0.2	NA	NA	Ascended	NA
726	Male	THORNY CROFT	THORNY CROFT	Summer 2008	2008-04-09	2008	Summer	0	7	7	NA	NA	NA	0.3	NA	NA	Descended	NA
726	Male	HOLLY HILL	Holly Hill	Summer 2009	2009-05-09	2009	Summer	1	7	19	28	8767.08	6664.06	0.5	62	2	Descended	21
729	Male	FIREBREAK	FIREBREAK	Summer 2009	2009-09-09	2009	Summer	1	7	19	26	7384	4719.37	1	85	3	Descended	20
729	Male	THAMES OUTLIER	FIREBREAK	Spring 2008	14/06/2008	2008	Spring	2	4	28	29	8236	6211.08	1.2	80	2	Descended	20
730	Male	FIREBREAK	FIREBREAK	Spring 2008	14/06/2008	2008	Spring	0	4	4	NA	NA	NA	0	NA	NA	NA	NA
730	Male	FIREBREAK	FIREBREAK	Summer 2008	2008-07-09	2008	Summer	0	7	7	NA	NA	NA	NA	NA	NA	Ascended	NA
730	Male	THAMES OUTLIER	FIREBREAK	Autumn 2008	2008-06-11	2008	Autumn	0	9	9	NA	NA	NA	0	NA	2	Ascended	NA
730	Male	THAMES OUTLIER	FIREBREAK	Spring 2009	2009-11-06	2009	Spring	1	4	16	24	1090.56	562.32	0.5	80	2	Ascended	8
730	Male	THAMES OUTLIER	GREAT ASH HILL	Summer 2009	2009-07-09	2009	Summer	1	7	19	22	5638.82	4103.8	0.2	82	2	Descended	19
730	Male	THAMES OUTLIER	GREAT ASH HILL	Autumn 2009	2009-11-11	2009	Autumn	1	9	21	16	NA	NA	0.5	76	1.5	Slightly ascended	NA
732	Male	CHALET	CHALET	Autumn 2008	2008-08-11	2008	Autumn	0	9	9	NA	NA	NA	0.5	NA	3	Ascended	NA
733	Male	JACK BRACKEN	JackBracken	Spring 2008	16/06/2008	2008	Spring	0	4	4	NA	NA	NA	0	NA	NA	Ascended	NA
734	Male	PASTICKS OUTLIER	Pasticks Outlier	Spring 2008	16/06/2008	2008	Spring	0	4	4	NA	NA	NA	0	NA	NA	NA	NA
734	Male	PASTICKS OUTLIER	Pasticks Outlier	Summer 2008	14/09/2008	2008	Summer	0	7	7	9	517.59	243.53	0.2	70	2	Descended	9
734	Male	PASTICKS OUTLIER	Pasticks Outlier	Spring 2009	19/06/2009	2009	Spring	1	4	16	29	11859.8	9278.28	0.8	74	2	Descended	24
734	Male	PASTICKS OUTLIER	Pasticks Outlier	Summer 2009	14/09/2009	2009	Summer	1	7	19	NA	NA	NA	0.2	72	2	Descended	NA
734	Male	PASTICKS OUTLIER	Pasticks Outlier	Spring 2010	2010-07-06	2010	Spring	2	4	28	32	9088	7411.42	0.7	NA	1.5	Descended	20
736	Male	UPPER FOLLIES	UPPER FOLLIES	Spring 2008	16/06/2008	2008	Spring	0	4	4	NA	NA	NA	0	NA	NA	NA	NA
739	Male	JEWS HARP OUTLIER	JEWS HARP	Spring 2008	16/06/2008	2008	Spring	0	4	4	NA	NA	NA	0	NA	NA	NA	NA
739	Male	JEWS HARP OUTLIER	JEWS HARP	Summer 2008	13/09/2008	2008	Summer	0	7	7	NA	NA	NA	0.05	NA	2	NA	NA
739	Male	PASTICKS OUTLIER	Pasticks Outlier	Spring 2009	20/06/2009	2009	Spring	1	4	16	27	6920.37	4969.68	1.1	83	2.2	Descended	19
739	Male	JEWS HARP	JEWS HARP	Summer 2009	14/09/2009	2009	Summer	1	7	19	29	9080.19	7424.38	2	80	1.5	Descended	21
739	Male	JEWS HARP ANNEX	JEWS HARP	Autumn 2009	17/11/2009	2009	Autumn	1	9	21	27	4907.52	2879.76	0.4	NA	3	Slightly ascended	16
739	Male	JEWS HARP ANNEX	JEWS HARP	Winter 2010	15/01/2010	2010	Winter	1	11	23	34	8714.54	5202.61	1.2	NA	3.5	Descended	19
739	Male	JEWS HARP OUTLIER	JEWS HARP	Spring 2010	2010-08-06	2010	Spring	2	4	28	34	9656	7361.28	1.2	90	2	Descended	20
741	Male	SINGING WAY	SINGING WAY	Spring 2008	17/06/2008	2008	Spring	0	4	4	NA	NA	NA	0	NA	NA	Descended	NA
741	Male	SINGING WAY	SINGING WAY	Summer 2008	14/09/2008	2008	Summer	0	7	7	NA	NA	NA	0.01	62	2	Ascended	NA
745	Male	UPPER FOLLIES	UPPER FOLLIES	Spring 2008	17/06/2008	2008	Spring	1	4	16	30	10309.2	7424.38	1.6	91	2.5	Descended	22
746	Male	MARLEY 2 ANNEX	Marley 2	Spring 2008	17/06/2008	2008	Spring	0	4	4	NA	NA	NA	0	NA	NA	Descended	NA
746	Male	MARLEY 2	Marley 2	Spring 2009	19/06/2009	2009	Spring	1	4	16	22	4514.18	3195	0.4	78	2	Descended	17
746	Male	MARLEY 2	Marley 2	Summer 2009	14/09/2009	2009	Summer	1	7	19	NA	NA	NA	0.3	NA	2	Descended	NA
746	Male	MARLEY 2	Marley 2	Autumn 2009	16/11/2009	2009	Autumn	1	9	21	23	4180.48	2652.65	0.3	80	2.5	Descended	16
746	Male	MARLEY 2	Marley 2	Winter 2010	13/01/2010	2010	Winter	1	11	23	24	7514.64	5224.45	0.3	75	2.5	Descended	21
749	Male	SINGING WAY	SINGING WAY	Spring 2008	17/06/2008	2008	Spring	0	4	4	NA	NA	NA	0	NA	NA	Ascended	NA
749	Male	SINGING WAY	SINGING WAY	Spring 2009	19/06/2009	2009	Spring	1	4	16	30	8520	6925.43	1.1	84	1.5	Descended	20
749	Male	SINGING WAY	SINGING WAY	Summer 2009	14/09/2009	2009	Summer	1	7	19	NA	NA	NA	2.1	NA	NA	Slightly ascended	NA
749	Male	SINGING WAY	SINGING WAY	Winter 2010	14/01/2010	2010	Winter	1	11	23	37	NA	NA	0.8	NA	2.5	Slightly ascended	NA
752	Male	Radbrook Common Holes	RADBROOK COMMON	Spring 2008	19/06/2008	2008	Spring	0	4	4	NA	NA	NA	0	NA	NA	Slightly ascended	NA
754	Male	LOWER SEEDS	LOWER SEEDS	Spring 2008	19/06/2008	2008	Spring	0	4	4	NA	NA	NA	0	NA	NA	Ascended	NA
754	Male	LOWER SEEDS	LOWER SEEDS	Summer 2009	2009-10-09	2009	Summer	1	7	19	19	NA	NA	0.2	80	2.5	Slightly ascended	NA
754	Male	LOWER SEEDS	LOWER SEEDS	Spring 2010	2010-04-06	2010	Spring	2	4	28	33	10332.6	8504.29	1.3	81	1.5	Descended	21
755	Male	SUNDAYS HILL OUTLIER	SUNDAYS HILL	Spring 2008	19/06/2008	2008	Spring	0	4	4	NA	NA	NA	0.05	NA	NA	Ascended	NA
755	Male	LAWSONS RIDGE	SUNDAYS HILL	Spring 2009	16/06/2009	2009	Spring	1	4	16	29	7432.99	5540.13	1	83	2	Descended	19
755	Male	SUNDAYS HILL	SUNDAYS HILL	Summer 2009	2009-10-09	2009	Summer	1	7	19	25	6407.75	4349.19	1.2	73	2.5	Descended	19
757	Male	BROGDENS BELT	BROGDENS BELT	Spring 2008	20/06/2008	2008	Spring	0	4	4	NA	NA	NA	0	NA	NA	Ascended	NA
757	Male	JEWS HARP	JEWS HARP	Winter 2010	15/01/2010	2010	Winter	1	11	23	26	5334.94	3200.68	1.2	90	3	Slightly ascended	17
758	Male	BROGDENS BELT	BROGDENS BELT	Spring 2008	20/06/2008	2008	Spring	1	4	16	23	4719.37	3354.75	1	80	2	Descended	17
758	Male	BROGDENS BELT	BROGDENS BELT	Summer 2008	2008-11-09	2008	Summer	1	7	19	28	9621.92	7384	0.6	79	2	Descended	22
762	Male	MOUNT	MOUNT	Summer 2008	2008-04-09	2008	Summer	1	7	19	17	NA	NA	0	NA	2	Descended	NA
762	Male	MOUNT	MOUNT	Autumn 2008	2008-03-11	2008	Autumn	1	9	21	NA	NA	NA	0	NA	NA	Ascended	NA
764	Male	SUNDAYS HILL OUTLIER	SUNDAYS HILL	Spring 2009	16/06/2009	2009	Spring	1	4	16	33	14643.8	10962.8	0.4	78	2.5	Descended	25
764	Male	SUNDAYS HILL	SUNDAYS HILL	Summer 2009	2009-12-09	2009	Summer	1	7	19	NA	NA	NA	0.5	NA	3	Slightly ascended	NA
764	Male	SUNDAYS HILL	SUNDAYS HILL	Autumn 2009	2009-12-11	2009	Autumn	1	9	21	NA	NA	NA	0.8	NA	NA	Ascended	NA
766	Male	BOTLEY LODGE	BOTLEY LODGE	Summer 2008	14/09/2008	2008	Summer	1	7	19	NA	NA	NA	0.1	68	2.5	Ascended	NA
773	Male	THORNY CROFT LOWER	THORNY CROFT	Spring 2009	2009-08-06	2009	Spring	0	4	4	NA	NA	NA	0.05	NA	NA	Descended	NA
773	Male	THORNY CROFT LOWER	THORNY CROFT	Summer 2009	2009-04-09	2009	Summer	0	7	7	17	1460.47	993.2	0	87	1.5	Descended	11
773	Male	THORNY CROFT	THORNY CROFT	Spring 2011	25/05/2011	2011	Spring	2	3	27	32	9088	6901.2	1.8	93	2	Descended	20
782	Male	MOUNT	MOUNT	Spring 2009	2009-09-06	2009	Spring	0	4	4	NA	NA	NA	0.1	NA	NA	Ascended	NA
782	Male	MOUNT	MOUNT	Summer 2009	2009-04-09	2009	Summer	0	7	7	NA	NA	NA	0.1	NA	NA	Descended	NA
782	Male	MOUNT	MOUNT	Autumn 2009	2009-06-11	2009	Autumn	0	9	9	NA	NA	NA	0.05	NA	NA	Ascended	NA
783	Male	HOLLY HILL	Holly Hill	Spring 2009	2009-09-06	2009	Spring	0	4	4	NA	NA	NA	0.2	NA	NA	Descended	NA
783	Male	CHALET OUTLIER	CHALET OUTLIER	Summer 2009	2009-07-09	2009	Summer	0	7	7	15	1533.6	1202.74	0.1	50	1	Descended	12
784	Male	MOUNT	MOUNT	Summer 2009	2009-05-09	2009	Summer	0	7	7	NA	NA	NA	0	NA	NA	Descended	NA
784	Male	MOUNT	MOUNT	Autumn 2009	2009-06-11	2009	Autumn	0	9	9	NA	NA	NA	0.01	NA	NA	Ascended	NA
787	Male	CHALET OUTLIER	CHALET OUTLIER	Spring 2009	2009-11-06	2009	Spring	0	4	4	NA	NA	NA	0	NA	NA	Ascended	NA
787	Male	CHALET OUTLIER	CHALET OUTLIER	Summer 2009	2009-07-09	2009	Summer	0	7	7	14	357.84	230.75	0.1	50	1	Descended	6
787	Male	CHALET OUTLIER	CHALET OUTLIER	Autumn 2009	2009-11-11	2009	Autumn	0	9	9	NA	NA	NA	0.1	NA	2	Ascended	NA
788	Male	CHALET OUTLIER	CHALET OUTLIER	Spring 2009	2009-11-06	2009	Spring	0	4	4	NA	NA	NA	0	NA	NA	Ascended	NA
788	Male	CHALET OUTLIER	CHALET OUTLIER	Summer 2009	2009-07-09	2009	Summer	0	7	7	NA	NA	NA	0.01	NA	NA	Ascended	NA
796	Male	GREAT OAK	GREAT OAK	Spring 2009	2009-12-06	2009	Spring	0	4	4	NA	NA	NA	0	NA	NA	Ascended	NA
796	Male	GREAT OAK	GREAT OAK	Summer 2009	2009-07-09	2009	Summer	0	7	7	18	1546.38	1057.28	0	54	1.5	NA	11
796	Male	GREAT OAK	GREAT OAK	Autumn 2009	2009-09-11	2009	Autumn	0	9	9	NA	NA	NA	0.05	NA	1.5	Ascended	NA
797	Male	CHALET	CHALET	Spring 2009	2009-12-06	2009	Spring	0	4	4	NA	NA	NA	0	NA	NA	Descended	NA
797	Male	CHALET	CHALET	Summer 2009	2009-09-09	2009	Summer	0	7	7	NA	NA	NA	0	NA	NA	Slightly ascended	NA
797	Male	KEEPERS HUT	HILL COPSE	Autumn 2009	2009-11-11	2009	Autumn	0	9	9	NA	NA	NA	0	NA	2	Ascended	NA
797	Male	CHALET ANNEX	CHALET	Spring 2010	2010-01-06	2010	Spring	1	4	16	28	7176.68	5334.94	0.9	81	2	Descended	19
797	Male	CHALET ANNEX	CHALET	Summer 2010	2010-09-09	2010	Summer	1	7	19	21	5382.51	3898.61	0.5	79	2	Descended	19
797	Male	CHALET	CHALET	Autumn 2010	17/11/2010	2010	Autumn	1	9	21	NA	NA	NA	NA	NA	NA	Ascended	NA
799	Male	CHALET OUTLIER	CHALET OUTLIER	Spring 2009	13/06/2009	2009	Spring	0	4	4	NA	NA	NA	0	NA	NA	Descended	NA
799	Male	CHALET OUTLIER	CHALET OUTLIER	Summer 2009	2009-08-09	2009	Summer	0	7	7	17	1738.08	1341.25	0.05	NA	1.1	Descended	12
799	Male	CHALET OUTLIER	CHALET OUTLIER	Spring 2010	31/05/2010	2010	Spring	1	3	15	33	11340.1	8234.31	1.2	90	2.5	Descended	22
799	Male	CHALET OUTLIER	CHALET OUTLIER	Summer 2010	2010-09-09	2010	Summer	1	7	19	33	10332.6	7945.61	0.4	83	2	Descended	21
799	Male	CHALET OUTLIER	CHALET OUTLIER	Autumn 2010	16/11/2010	2010	Autumn	1	9	21	18	2875.5	1919.84	0.5	80	2	Descended	15
805	Male	LOWER SEEDS	LOWER SEEDS	Spring 2009	17/06/2009	2009	Spring	0	4	4	NA	NA	NA	0.01	NA	NA	Slightly ascended	NA
805	Male	LOWER SEEDS	LOWER SEEDS	Autumn 2009	2009-12-11	2009	Autumn	0	9	9	NA	NA	NA	0.01	NA	NA	Ascended	NA
805	Male	LOWER SEEDS	LOWER SEEDS	Summer 2010	14/09/2010	2010	Summer	1	7	19	27	6211.08	4544	0.6	77	2	Descended	18
805	Male	LOWER SEEDS	LOWER SEEDS	Autumn 2010	19/11/2010	2010	Autumn	1	9	21	NA	NA	NA	0.4	78	3	Ascended	NA
805	Male	LOWER SEEDS	LOWER SEEDS	Spring 2011	30/05/2011	2011	Spring	2	3	27	24	5520.96	3998.72	0.5	85	2	Descended	18
806	Male	SINGING WAY	SINGING WAY	Spring 2009	18/06/2009	2009	Spring	0	4	4	NA	NA	NA	0	NA	NA	Descended	NA
806	Male	SINGING WAY	SINGING WAY	Spring 2010	2010-07-06	2010	Spring	1	4	16	33	10332.6	7945.61	0.9	91	2	Descended	21
806	Male	SINGING WAY	SINGING WAY	Summer 2010	18/09/2010	2010	Summer	1	7	19	NA	NA	NA	0.5	NA	NA	Ascended	NA
806	Male	PASTICKS	PASTICKS	Autumn 2010	22/11/2010	2010	Autumn	1	9	21	NA	NA	NA	0.5	76	3	Slightly ascended	NA
807	Male	SINGING WAY	SINGING WAY	Spring 2009	19/06/2009	2009	Spring	0	4	4	NA	NA	NA	0	NA	NA	Descended	NA
807	Male	SINGING WAY	SINGING WAY	Summer 2009	16/09/2009	2009	Summer	0	7	7	NA	NA	NA	0.01	NA	NA	Ascended	NA
807	Male	PASTICKS	PASTICKS	Summer 2010	16/09/2010	2010	Summer	1	7	19	18	2875.5	1919.84	0.5	86	2	Descended	15
808	Male	JACK BRACKEN	JackBracken	Spring 2009	19/06/2009	2009	Spring	2	4	28	29	9965.56	6664.06	0.8	NA	3	Descended	22
809	Male	JEWS HARP ANNEX	JEWS HARP	Spring 2009	19/06/2009	2009	Spring	0	4	4	NA	NA	NA	0	NA	NA	Ascended	NA
809	Male	JEWS HARP	JEWS HARP	Summer 2009	16/09/2009	2009	Summer	0	7	7	NA	NA	NA	0.05	NA	NA	Ascended	NA
809	Male	JEWS HARP	JEWS HARP	Autumn 2009	16/11/2009	2009	Autumn	0	9	9	NA	NA	NA	0.01	NA	2.1	Ascended	NA
809	Male	JEWS HARP OUTLIER	JEWS HARP	Spring 2010	2010-09-06	2010	Spring	1	4	16	31	8804	6671.16	1.2	84	2	Descended	20
809	Male	JEWS HARP ANNEX	JEWS HARP	Summer 2010	16/09/2010	2010	Summer	1	7	19	29	6671.16	4828.42	1	81	2.1	Descended	18
812	Male	JEWS HARP ANNEX	JEWS HARP	Spring 2009	20/06/2009	2009	Spring	0	4	4	NA	NA	NA	0	NA	NA	Ascended	NA
812	Male	JEWS HARP ANNEX	JEWS HARP	Winter 2010	17/01/2010	2010	Winter	0	11	11	NA	NA	NA	0	63	2	Ascended	NA
812	Male	JEWS HARP OUTLIER	JEWS HARP	Summer 2010	17/09/2010	2010	Summer	1	7	19	17	2715.75	1799.85	1	80	2	Descended	15
812	Male	JEWS HARP OUTLIER	JEWS HARP	Spring 2011	2011-03-06	2011	Spring	2	4	28	22	6888.42	5126.2	1.1	82	2	Descended	21
816	Male	UPPER FOLLIES	UPPER FOLLIES	Spring 2009	20/06/2009	2009	Spring	1	4	16	NA	NA	NA	0.6	88	NA	Descended	NA
818	Male	NEW COMMON PIECE	COMMON PIECE	Summer 2009	2009-03-09	2009	Summer	1	7	19	24	5520.96	3998.72	1.2	82	2	Descended	18
819	Male	HIGH SEAT	COMMON PIECE	Summer 2009	2009-04-09	2009	Summer	0	7	7	NA	NA	NA	0	NA	NA	Ascended	NA
821	Male	MOUNT	MOUNT	Summer 2009	2009-05-09	2009	Summer	0	7	7	NA	NA	NA	0	NA	NA	Descended	NA
821	Male	MOUNT	MOUNT	Autumn 2009	2009-07-11	2009	Autumn	0	9	9	NA	NA	NA	0	NA	NA	Ascended	NA
822	Male	LAWSONS RIDGE	SUNDAYS HILL	Summer 2009	2009-10-09	2009	Summer	0	7	7	NA	NA	NA	0.1	NA	NA	Descended	NA
822	Male	SUNDAYS HILL OUTLIER	SUNDAYS HILL	Autumn 2009	13/11/2009	2009	Autumn	0	9	9	NA	NA	NA	0.1	NA	NA	Ascended	NA
824	Male	JACK BRACKEN	JackBracken	Summer 2009	14/09/2009	2009	Summer	1	7	19	26	5981.04	4362.24	1.2	75	2	Descended	18
828	Male	SINGING WAY	SINGING WAY	Summer 2009	14/09/2009	2009	Summer	0	7	7	NA	NA	NA	0.05	NA	NA	Ascended	NA
831	Male	BOTLEY LODGE	BOTLEY LODGE	Summer 2009	15/09/2009	2009	Summer	1	7	19	NA	NA	NA	0.05	NA	NA	Ascended	NA
833	Male	BOTLEY LODGE	BOTLEY LODGE	Summer 2009	15/09/2009	2009	Summer	1	7	19	NA	NA	NA	NA	NA	NA	Ascended	NA
836	Male	BOTLEY LODGE	BOTLEY LODGE	Autumn 2009	16/11/2009	2009	Autumn	1	9	21	NA	NA	NA	0.4	NA	NA	Ascended	NA
838	Male	OUTLIER 64	COMMON PIECE	Spring 2010	27/05/2010	2010	Spring	0	3	3	NA	NA	NA	0	NA	NA	Descended	NA
838	Male	OUTLIER 64	COMMON PIECE	Summer 2010	2010-06-09	2010	Summer	0	7	7	NA	NA	NA	0	NA	3	Ascended	NA
838	Male	OUTLIER 64	COMMON PIECE	Autumn 2010	2010-11-11	2010	Autumn	0	9	9	NA	NA	NA	NA	NA	2	Slightly ascended	NA
838	Male	OUTLIER 1	COMMON PIECE	Autumn 2011	2011-07-11	2011	Autumn	1	9	21	NA	NA	NA	0.3	NA	NA	Ascended	NA
838	Male	Outlier X	COMMON PIECE	Spring 2012	2012-07-06	2012	Spring	2	4	28	33	11340.1	8234.31	2	82	2.5	Descended	22
841	Male	THORNY CROFT	THORNY CROFT	Spring 2010	27/05/2010	2010	Spring	0	3	3	NA	NA	NA	0	NA	NA	Ascended	NA
841	Male	THORNY CROFT UPPER	THORNY CROFT	Summer 2010	2010-06-09	2010	Summer	0	7	7	NA	NA	NA	0	61	1	Descended	NA
841	Male	THORNY CROFT	THORNY CROFT	Spring 2011	25/05/2011	2011	Spring	1	3	15	28	5745.32	4907.52	2.1	92	1	Descended	17
842	Male	GREAT ASH HILL	GREAT ASH HILL	Spring 2010	27/05/2010	2010	Spring	0	3	3	NA	NA	NA	0.1	NA	NA	Descended	NA
842	Male	GREAT ASH HILL	GREAT ASH HILL	Summer 2010	2010-07-09	2010	Summer	0	7	7	9	517.59	299.53	0.3	62	1.5	Descended	9
842	Male	GREAT ASH HILL	GREAT ASH HILL	Autumn 2010	2010-11-11	2010	Autumn	0	9	9	NA	NA	NA	NA	NA	3	Slightly ascended	NA
842	Male	Ingrid B	GREAT ASH HILL	Spring 2011	24/05/2011	2011	Spring	1	3	15	21	4308.99	3035.25	2.5	92	2	Descended	17
842	Male	GREAT ASH HILL	GREAT ASH HILL	Summer 2011	2011-05-09	2011	Summer	1	7	19	21	3816.96	2644.04	2	84	2	Descended	16
842	Male	GREAT ASH HILL	GREAT ASH HILL	Spring 2012	2012-09-06	2012	Spring	2	4	28	21	3816.96	2644.04	1.5	92	2	Descended	16
844	Male	OUTLIER 64	COMMON PIECE	Spring 2010	28/05/2010	2010	Spring	0	3	3	NA	NA	NA	0	NA	NA	Descended	NA
844	Male	OLD COMMON PIECE	COMMON PIECE	Summer 2010	2010-08-09	2010	Summer	0	7	7	NA	NA	NA	0	NA	NA	Descended	NA
844	Male	OLD COMMON PIECE	COMMON PIECE	Autumn 2010	2010-11-11	2010	Autumn	0	9	9	NA	NA	NA	0	NA	2.1	NA	NA
844	Male	OLD COMMON PIECE	COMMON PIECE	Spring 2011	24/05/2011	2011	Spring	1	3	15	26	7384	5520.96	1.2	70	2	Descended	20
844	Male	OUTLIER 64	COMMON PIECE	Summer 2011	2011-05-09	2011	Summer	1	7	19	18	2159.82	1374.56	3	70	2	Descended	13
844	Male	CLEARING OUTLIER	GREAT ASH HILL	Autumn 2011	2011-07-11	2011	Autumn	1	9	21	17	2039.83	1288.65	0.5	66	2	Slightly ascended	13
844	Male	OUTLIER 1 ANNEX	COMMON PIECE	Spring 2012	2012-09-06	2012	Spring	2	4	28	31	8804	6671.16	1.2	69	2	Slightly ascended	20
845	Male	CLEARING OUTLIER	GREAT ASH HILL	Spring 2010	28/05/2010	2010	Spring	0	3	3	NA	NA	NA	0	NA	NA	Descended	NA
845	Male	HOLLY HILL	Holly Hill	Summer 2010	2010-06-09	2010	Summer	0	7	7	NA	NA	NA	0	54	2	Descended	NA
845	Male	HOLLY HILL	Holly Hill	Summer 2011	2011-06-09	2011	Summer	1	7	19	19	2279.81	1460.47	0.8	76	2	Descended	13
845	Male	HOLLY HILL	Holly Hill	Autumn 2011	2011-07-11	2011	Autumn	1	9	21	26	7384	5520.96	0.3	79	2	Descended	20
846	Male	THORNY CROFT	THORNY CROFT	Spring 2010	28/05/2010	2010	Spring	0	3	3	NA	NA	NA	0	NA	NA	Ascended	NA
846	Male	THORNY CROFT	THORNY CROFT	Autumn 2010	13/11/2010	2010	Autumn	0	9	9	NA	NA	NA	0.2	NA	2	Ascended	NA
846	Male	THORNY CROFT	THORNY CROFT	Summer 2011	2011-05-09	2011	Summer	1	7	19	32	13086.7	10309.2	0.2	91	2	Descended	24
848	Male	NEW COMMON PIECE	COMMON PIECE	Spring 2010	28/05/2010	2010	Spring	1	3	15	33	18369.1	14878.8	1.5	84	2	Descended	28
848	Male	GATES Outlier	COMMON PIECE	Spring 2011	25/05/2011	2011	Spring	2	3	27	26	6664.06	4542.49	2.1	85	2.5	Descended	19
851	Male	GREAT OAK OUTLIER	GREAT OAK OUTLIER	Spring 2010	31/05/2010	2010	Spring	0	3	3	NA	NA	NA	0	NA	NA	Ascended	NA
853	Male	Great Oak Border	GREAT OAK OUTLIER	Spring 2010	31/05/2010	2010	Spring	0	3	3	NA	NA	NA	0	NA	NA	Slightly ascended	NA
853	Male	Hill Copse Top Outlier	HILL COPSE	Autumn 2010	17/11/2010	2010	Autumn	0	9	9	NA	NA	NA	0.1	NA	NA	Ascended	NA
853	Male	Great Oak Border	GREAT OAK OUTLIER	Spring 2012	2012-04-06	2012	Spring	2	4	28	25	4544	2639.78	0.8	83	3	Descended	16
855	Male	CHALET OUTLIER	CHALET OUTLIER	Spring 2010	31/05/2010	2010	Spring	0	3	3	NA	NA	NA	0	NA	NA	Slightly ascended	NA
855	Male	CHALET OUTLIER	CHALET OUTLIER	Summer 2010	2010-11-09	2010	Summer	0	7	7	41	NA	NA	0	68	2	Descended	NA
859	Male	GREAT OAK OUTLIER	GREAT OAK OUTLIER	Spring 2010	31/05/2010	2010	Spring	0	3	3	NA	NA	NA	0	NA	NA	Ascended	NA
859	Male	GREAT OAK OUTLIER	GREAT OAK OUTLIER	Summer 2010	2010-11-09	2010	Summer	0	7	7	NA	NA	NA	0	34	2	Descended	NA
859	Male	GREAT OAK OUTLIER	GREAT OAK OUTLIER	Autumn 2010	16/11/2010	2010	Autumn	0	9	9	NA	NA	NA	0.05	NA	NA	Descended	NA
860	Male	GREAT OAK	GREAT OAK	Spring 2010	2010-01-06	2010	Spring	0	4	4	NA	NA	NA	0	NA	NA	Ascended	NA
861	Male	HILL COPSE FLAT OUTLIER	HILL COPSE	Spring 2010	2010-02-06	2010	Spring	2	4	28	42	14432.9	10664.1	1.5	74	2.5	Descended	22
862	Male	GREAT OAK OUTLIER	GREAT OAK OUTLIER	Spring 2010	2010-02-06	2010	Spring	0	4	4	NA	NA	NA	0	NA	NA	Ascended	NA
863	Male	GREAT OAK OUTLIER	GREAT OAK OUTLIER	Spring 2010	2010-02-06	2010	Spring	0	4	4	NA	NA	NA	0	NA	NA	Ascended	NA
863	Male	GREAT OAK OUTLIER	GREAT OAK OUTLIER	Summer 2010	2010-09-09	2010	Summer	0	7	7	NA	NA	NA	0	52	2	Descended	NA
863	Male	GREAT OAK OUTLIER	GREAT OAK OUTLIER	Autumn 2010	15/11/2010	2010	Autumn	0	9	9	NA	NA	NA	0.05	68	2.5	Ascended	NA
863	Male	GREAT OAK OUTLIER	GREAT OAK OUTLIER	Spring 2011	26/05/2011	2011	Spring	1	3	15	28	9621.92	7384	0.6	84	2	Descended	22
863	Male	GREAT OAK OUTLIER	GREAT OAK OUTLIER	Summer 2011	2011-08-09	2011	Summer	1	7	19	15	2396.25	1559.87	0.3	80	2	Descended	15
863	Male	GREAT OAK OUTLIER	GREAT OAK OUTLIER	Spring 2012	2012-05-06	2012	Spring	2	4	28	34	9656	7361.28	0.5	87	2	Descended	20
865	Male	NEALINGS COPSE	NEALINGS COPSE	Spring 2010	2010-03-06	2010	Spring	0	4	4	NA	NA	NA	0	NA	NA	Slightly ascended	NA
870	Male	BOTLEY LODGE	BOTLEY LODGE	Spring 2010	2010-07-06	2010	Spring	0	4	4	NA	NA	NA	0	NA	NA	Descended	NA
871	Male	SINGING WAY	SINGING WAY	Spring 2010	2010-07-06	2010	Spring	0	4	4	NA	NA	NA	0	NA	NA	Ascended	NA
871	Male	SINGING WAY	SINGING WAY	Autumn 2010	22/11/2010	2010	Autumn	0	9	9	NA	NA	NA	0.05	58	1	Descended	NA
873	Male	PASTICKS OUTLIER	Pasticks Outlier	Spring 2010	2010-07-06	2010	Spring	1	4	16	28	9621.92	7907	0.8	81	1.5	Descended	22
873	Male	PASTICKS OUTLIER	Pasticks Outlier	Spring 2011	2011-03-06	2011	Spring	2	4	28	22	4514.18	2910.91	0.6	89	2.5	Descended	17
874	Male	JACK BRACKEN	JackBracken	Spring 2010	2010-07-06	2010	Spring	0	4	4	NA	NA	NA	0	NA	NA	Ascended	NA
875	Male	PASTICKS	PASTICKS	Spring 2010	2010-07-06	2010	Spring	0	4	4	NA	NA	NA	0	NA	NA	Slightly ascended	NA
876	Male	PASTICKS OUTLIER	Pasticks Outlier	Spring 2010	2010-07-06	2010	Spring	0	4	4	NA	NA	NA	0	NA	NA	Descended	NA
876	Male	PASTICKS OUTLIER	Pasticks Outlier	Summer 2010	17/09/2010	2010	Summer	0	7	7	19	4370.76	3089.92	0	NA	2	Descended	18
876	Male	PASTICKS OUTLIER	Pasticks Outlier	Spring 2011	2011-03-06	2011	Spring	1	4	16	16	2226.56	1608.59	0.5	88	1.5	Descended	14
876	Male	PASTICKS OUTLIER	Pasticks Outlier	Summer 2011	15/09/2011	2011	Summer	1	7	19	14	1679.86	1030.92	0.5	75	2	Descended	13
876	Male	PASTICKS OUTLIER	Pasticks Outlier	Autumn 2011	17/11/2011	2011	Autumn	1	9	21	27	4907.52	3479	0.6	70	2	Descended	16
876	Male	PASTICKS OUTLIER	Pasticks Outlier	Spring 2012	28/05/2012	2012	Spring	2	3	27	24	3834	2639.78	0.6	89	2	Descended	15
876	Male	PASTICKS OUTLIER	Pasticks Outlier	Spring 2012	2012-04-06	2012	Spring	2	4	28	24	NA	NA	NA	NA	NA	Descended	NA
879	Male	JACK BRACKEN	JackBracken	Spring 2010	2010-08-06	2010	Spring	2	4	28	31	8804	6196.97	0.7	91	2.5	Descended	20
881	Male	PASTICKS UPPER OUTLIER	PASTICKS	Spring 2010	2010-09-06	2010	Spring	0	4	4	NA	NA	NA	0	NA	NA	Descended	NA
881	Male	SINGING WAY	SINGING WAY	Summer 2010	16/09/2010	2010	Summer	0	7	7	10	2840	2306.79	0.1	NA	1	Descended	20
881	Male	SINGING WAY	SINGING WAY	Autumn 2010	22/11/2010	2010	Autumn	0	9	9	NA	NA	NA	0.1	NA	NA	Slightly ascended	NA
881	Male	SINGING WAY	SINGING WAY	Spring 2011	2011-02-06	2011	Spring	1	4	16	24	4924.56	3837.99	0.7	82	1.5	Descended	17
881	Male	PASTICKS	PASTICKS	Summer 2011	16/09/2011	2011	Summer	1	7	19	29	6671.16	5570.85	0.2	78	1.2	Descended	18
885	Male	CHALET OUTLIER	CHALET OUTLIER	Spring 2011	27/05/2011	2011	Spring	1	3	15	34	8714.54	6566.08	1	91	2	Descended	19
889	Male	GREAT OAK OUTLIER	GREAT OAK OUTLIER	Summer 2010	2010-11-09	2010	Summer	0	7	7	NA	NA	NA	0	NA	NA	Ascended	NA
889	Male	GREAT OAK OUTLIER	GREAT OAK OUTLIER	Autumn 2010	17/11/2010	2010	Autumn	0	9	9	NA	NA	NA	NA	NA	2	Descended	NA
893	Male	SINGING WAY	SINGING WAY	Summer 2010	17/09/2010	2010	Summer	0	7	7	18	2504.88	2039.83	NA	NA	1	Descended	14
893	Male	SINGING WAY	SINGING WAY	Spring 2011	2011-04-06	2011	Spring	1	4	16	28	10516.5	8140.86	0.5	87	2	Descended	23
893	Male	SINGING WAY	SINGING WAY	Spring 2012	29/05/2012	2012	Spring	2	3	27	22	3514.5	2163.28	0.8	82	2.5	NA	15
896	Male	JEWS HARP ANNEX	JEWS HARP	Summer 2010	18/09/2010	2010	Summer	0	7	7	9	408.96	178.92	NA	NA	2	Descended	8
896	Male	JEWS HARP ANNEX	JEWS HARP	Autumn 2010	22/11/2010	2010	Autumn	0	9	9	NA	NA	NA	0.05	NA	1.5	Slightly ascended	NA
896	Male	JEWS HARP ANNEX	JEWS HARP	Spring 2011	2011-02-06	2011	Spring	1	4	16	19	3898.61	2715.75	0.7	84	2	Descended	17
896	Male	JEWS HARP ANNEX	JEWS HARP	Summer 2011	15/09/2011	2011	Summer	1	7	19	15	2396.25	1559.87	1	80	2	Descended	15
896	Male	JEWS HARP	JEWS HARP	Spring 2012	29/05/2012	2012	Spring	2	3	27	22	3061.52	2044.8	0.9	92	2	Descended	14
898	Male	GREAT OAK OUTLIER	GREAT OAK OUTLIER	Autumn 2010	16/11/2010	2010	Autumn	0	9	9	NA	NA	NA	0.4	NA	NA	Ascended	NA
898	Male	GREAT OAK OUTLIER	GREAT OAK OUTLIER	Spring 2011	27/05/2011	2011	Spring	1	3	15	21	2922.36	1942.56	1.5	82	2	Descended	14
898	Male	GREAT OAK OUTLIER	GREAT OAK OUTLIER	Spring 2012	2012-04-06	2012	Spring	2	4	28	24	4362.24	2274.22	1.5	82	3.5	Descended	16
901	Male	MOUNT	MOUNT	Spring 2011	23/05/2011	2011	Spring	0	3	3	NA	NA	NA	NA	39	NA	Slightly ascended	NA
903	Male	HIGH SEAT	COMMON PIECE	Spring 2011	24/05/2011	2011	Spring	0	3	3	NA	NA	NA	0	33	NA	Ascended	NA
903	Male	HIGH SEAT	COMMON PIECE	Autumn 2011	2011-07-11	2011	Autumn	0	9	9	NA	NA	NA	0.1	52	2	Ascended	NA
903	Male	HIGH SEAT	COMMON PIECE	Autumn 2012	31/10/2012	2012	Autumn	1	8	20	31	10652.8	8236	0.2	82	2	Descended	22
904	Male	HIGH SEAT	COMMON PIECE	Spring 2011	25/05/2011	2011	Spring	0	3	3	NA	NA	NA	NA	NA	NA	Ascended	NA
908	Male	JEWS HARP ANNEX	JEWS HARP	Spring 2011	2011-02-06	2011	Spring	0	4	4	NA	NA	NA	NA	NA	NA	Descended	NA
912	Male	MARLEY MAIN	MARLEY MAIN	Spring 2011	2011-03-06	2011	Spring	0	4	4	NA	NA	NA	0	42	NA	NA	NA
914	Male	JACK BRACKEN	JackBracken	Spring 2011	2011-03-06	2011	Spring	0	4	4	NA	NA	NA	0	34	NA	Descended	NA
917	Male	PASTICKS OUTLIER	Pasticks Outlier	Spring 2012	28/05/2012	2012	Spring	2	3	27	24	6151.44	4514.18	2.1	83	2	Descended	19
920	Male	JACK BRACKEN	JackBracken	Spring 2012	28/05/2012	2012	Spring	0	3	3	NA	NA	NA	0.05	NA	NA	Descended	NA
921	Male	PASTICKS	PASTICKS	Spring 2012	28/05/2012	2012	Spring	0	3	3	NA	NA	NA	NA	NA	NA	Ascended	NA
922	Male	JACK BRACKEN	JackBracken	Spring 2012	29/05/2012	2012	Spring	1	3	15	22	5060.88	3635.2	1	87	2	Descended	18
925	Male	UPPER FOLLIES	UPPER FOLLIES	Spring 2012	29/05/2012	2012	Spring	0	3	3	NA	NA	NA	NA	NA	NA	Descended	NA
926	Male	PASTICKS	PASTICKS	Spring 2012	29/05/2012	2012	Spring	0	3	3	NA	NA	NA	NA	NA	NA	Ascended	NA
926	Male	PASTICKS OUTLIER	Pasticks Outlier	Summer 2012	27/08/2012	2012	Summer	0	6	6	NA	NA	NA	NA	43	NA	Ascended	NA
926	Male	PASTICKS OUTLIER	Pasticks Outlier	Spring 2013	13/06/2013	2013	Spring	1	4	16	28	9621.92	6884.43	1.2	85	2.5	Descended	22
926	Male	PASTICKS OUTLIER	Pasticks Outlier	Summer 2013	30/08/2013	2013	Summer	1	6	18	30	NA	NA	0.6	76	3	Slightly ascended	NA
926	Male	PASTICKS OUTLIER	Pasticks Outlier	Autumn 2013	14/11/2013	2013	Autumn	1	9	21	NA	NA	NA	NA	76	NA	Ascended	NA
926	Male	PASTICKS OUTLIER	Pasticks Outlier	Additional trappings 2013/2014 by Kirsten	2013-02-12	2013	Winter	1	10	22	NA	NA	NA	NA	NA	NA	NA	NA
926	Male	PASTICKS OUTLIER	Pasticks Outlier	Spring 2014	30/05/2014	2014	Spring	2	3	27	27	NA	NA	0.5	81	NA	Descended	NA
926	Male	PASTICKS OUTLIER	Pasticks Outlier	Spring 2014	2014-03-06	2014	Spring	2	4	28	NA	NA	NA	NA	NA	NA	NA	NA
927	Male	BOTLEY LODGE	BOTLEY LODGE	Spring 2012	29/05/2012	2012	Spring	0	3	3	NA	NA	NA	NA	NA	NA	Ascended	NA
930	Male	SINGING WAY	SINGING WAY	Spring 2012	30/05/2012	2012	Spring	2	3	27	32	10996.5	8520	1	82	2	Descended	22
933	Male	JACK BRACKEN	JackBracken	Spring 2012	30/05/2012	2012	Spring	0	3	3	NA	NA	NA	0.01	NA	NA	Ascended	NA
941	Male	RADBROOK COMMON OUTLIER	RADBROOK COMMON	Spring 2012	2012-01-06	2012	Spring	0	4	4	NA	NA	NA	0.15	NA	NA	NA	NA
943	Male	CHALET OUTLIER	CHALET OUTLIER	Spring 2012	2012-04-06	2012	Spring	0	4	4	NA	NA	NA	NA	NA	NA	Ascended	NA
943	Male	GREAT WOOD	GREAT ASH HILL	Summer 2013	20/08/2013	2013	Summer	1	6	18	22	3998.72	2783.2	1.5	80	2	Descended	16
943	Male	DITCH OUTLIER	CHALET OUTLIER	Autumn 2013	2013-06-11	2013	Autumn	1	9	21	26	6664.06	4542.49	1.1	85	2.5	Slightly ascended	19
943	Male	GREAT ASH HILL	GREAT ASH HILL	Additional trapping for Kirsten	27/06/2014	2014	Summer	2	4	28	NA	NA	NA	NA	NA	NA	NA	NA
945	Male	FIREBREAK	FIREBREAK	Spring 2012	2012-04-06	2012	Spring	0	4	4	NA	NA	NA	0.2	NA	NA	Ascended	NA
945	Male	THAMES OUTLIER	GREAT ASH HILL	Autumn 2012	2012-02-11	2012	Autumn	0	9	9	NA	NA	NA	0.05	NA	NA	Ascended	NA
945	Male	THAMES OUTLIER	GREAT ASH HILL	Spring 2013	2013-07-06	2013	Spring	1	4	16	24	6816	4674.91	1.2	88	2.5	Descended	20
945	Male	FIREBREAK	FIREBREAK	Autumn 2013	15/11/2013	2013	Autumn	1	9	21	19	2279.81	1460.47	NA	88	2	Descended	13
948	Male	GREAT ASH HILL	GREAT ASH HILL	Spring 2012	2012-07-06	2012	Spring	0	4	4	NA	NA	NA	NA	NA	NA	NA	NA
948	Male	GREAT ASH HILL	GREAT ASH HILL	Summer 2012	20/08/2012	2012	Summer	0	6	6	NA	NA	NA	NA	60	2	Descended	NA
948	Male	GREAT ASH HILL TOP	GREAT ASH HILL	Autumn 2012	29/10/2012	2012	Autumn	0	8	8	NA	NA	NA	0.01	50	NA	Ascended	NA
948	Male	GREAT ASH HILL	GREAT ASH HILL	Spring 2013	2013-04-06	2013	Spring	1	4	16	26	4725.76	3339.84	0.6	80	2	Descended	16
948	Male	GREAT ASH HILL	GREAT ASH HILL	Summer 2013	20/08/2013	2013	Summer	1	6	18	28	5089.28	4167.89	0.5	81	1.2	Descended	16
948	Male	THAMES OUTLIER	GREAT ASH HILL	Autumn 2013	2013-05-11	2013	Autumn	1	9	21	NA	NA	NA	0.3	NA	NA	Ascended	NA
948	Male	FIREBREAK	FIREBREAK	Additional trapping for Kirsten	27/06/2014	2014	Summer	2	4	28	22	2249.28	2178.44	NA	84	0.15	Descended	12
949	Male	GREAT ASH HILL	GREAT ASH HILL	Spring 2012	2012-07-06	2012	Spring	0	4	4	NA	NA	NA	0.01	NA	NA	Descended	NA
949	Male	GREAT ASH HILL	GREAT ASH HILL	Summer 2012	20/08/2012	2012	Summer	0	6	6	NA	NA	NA	0.05	50	1.5	Descended	NA
949	Male	GREAT ASH HILL	GREAT ASH HILL	Autumn 2012	30/10/2012	2012	Autumn	0	8	8	NA	NA	NA	0.01	NA	NA	Descended	NA
949	Male	GREAT ASH HILL	GREAT ASH HILL	Spring 2013	2013-03-06	2013	Spring	1	4	16	35	8051.4	6976.46	1.5	79	1	Descended	18
949	Male	GREAT ASH HILL	GREAT ASH HILL	Summer 2013	19/08/2013	2013	Summer	1	6	18	27	4907.52	4153.5	1.5	78	1	Descended	16
949	Male	GREAT ASH HILL	GREAT ASH HILL	Additional Summer 2013 (Kirsten)	2013-11-10	2013	Summer	1	8	20	NA	NA	NA	NA	NA	NA	Ascended	NA
949	Male	FIREBREAK	FIREBREAK	Autumn 2013	2013-08-11	2013	Autumn	1	9	21	NA	NA	NA	0.6	88	NA	Ascended	NA
951	Male	GREAT ASH HILL TOP	GREAT ASH HILL	Spring 2012	2012-08-06	2012	Spring	0	4	4	NA	NA	NA	NA	NA	NA	Ascended	NA
951	Male	GREAT ASH HILL	GREAT ASH HILL	Summer 2012	21/08/2012	2012	Summer	0	6	6	NA	NA	NA	NA	52	NA	Descended	NA
951	Male	GREAT ASH HILL TOP	GREAT ASH HILL	Autumn 2012	30/10/2012	2012	Autumn	0	8	8	10	710	363.52	0	60	2	Descended	10
951	Male	GREAT ASH HILL	GREAT ASH HILL	Spring 2013	2013-03-06	2013	Spring	1	4	16	31	5634.56	4634.45	1.1	84	1.2	Descended	16
951	Male	GREAT ASH HILL	GREAT ASH HILL	Additional Spring 2013 (Kirsten)	2013-10-07	2013	Spring	1	5	17	25	5751	4180.48	NA	65	2	Descended	18
951	Male	GREAT ASH HILL	GREAT ASH HILL	Summer 2013	20/08/2013	2013	Summer	1	6	18	21	5102.95	3362.56	1.4	78	2.5	Descended	18.5
951	Male	FIREBREAK	FIREBREAK	Autumn 2013	2013-04-11	2013	Autumn	1	9	21	NA	NA	NA	2.2	73	NA	Ascended	NA
951	Male	FIREBREAK	FIREBREAK	Spring 2014	31/05/2014	2014	Spring	2	3	27	20	4103.8	2365.72	1.5	81	3	NA	17
951	Male	FIREBREAK	FIREBREAK	Additional trapping for Kirsten	27/06/2014	2014	Summer	2	4	28	NA	NA	NA	NA	NA	NA	Descended	NA
952	Male	GREAT ASH HILL	GREAT ASH HILL	Spring 2012	2012-08-06	2012	Spring	0	4	4	NA	NA	NA	0	NA	NA	Ascended	NA
952	Male	GREAT ASH HILL	GREAT ASH HILL	Summer 2012	20/08/2012	2012	Summer	0	6	6	NA	NA	NA	0.01	55	2	Descended	NA
952	Male	GREAT ASH HILL	GREAT ASH HILL	Autumn 2012	30/10/2012	2012	Autumn	0	8	8	NA	NA	NA	0.1	NA	NA	Ascended	NA
952	Male	FIREBREAK	FIREBREAK	Spring 2013	2013-08-06	2013	Spring	1	4	16	30	4174.8	2862.72	1.1	77	2	Descended	14
952	Male	GREAT ASH HILL	GREAT ASH HILL	Summer 2013	20/08/2013	2013	Summer	1	6	18	21	3354.75	2052.34	0.6	78	2.5	Descended	15
952	Male	FIREBREAK	FIREBREAK	Autumn 2013	2013-04-11	2013	Autumn	1	9	21	NA	NA	NA	0.9	77	NA	Ascended	NA
952	Male	FIREBREAK	FIREBREAK	Spring 2014	30/05/2014	2014	Spring	2	3	27	29	5950.51	3618.16	1.2	90	3	Descended	17
953	Male	GREAT ASH HILL TOP	GREAT ASH HILL	Summer 2012	20/08/2012	2012	Summer	0	6	6	NA	NA	NA	0.05	56	NA	Descended	NA
953	Male	GREAT ASH HILL	GREAT ASH HILL	Autumn 2012	29/10/2012	2012	Autumn	0	8	8	20	4600.8	3898.61	0.2	56	1	Descended	18
954	Male	MOUNT	MOUNT	Summer 2012	21/08/2012	2012	Summer	0	6	6	15	862.65	615.92	0.05	64	1.1	Descended	9
957	Male	SUNDAYS HILL OUTLIER 2	SUNDAYS HILL	Summer 2013	27/08/2013	2013	Summer	1	6	18	28	6441.12	4725.76	2.5	86	2	Descended	18
957	Male	SUNDAYS HILL	SUNDAYS HILL	Spring 2014	2014-05-06	2014	Spring	2	4	28	29	9965.56	7154.4	NA	81	2.5	Descended	22
958	Male	BOTLEY LODGE	BOTLEY LODGE	Summer 2012	27/08/2012	2012	Summer	1	6	18	22	4514.18	3195	0.4	80	2	Descended	17
960	Male	NEW COMMON PIECE	COMMON PIECE	Autumn 2012	30/10/2012	2012	Autumn	0	8	8	NA	NA	NA	0.01	NA	NA	Ascended	NA
961	Male	LOWER SEEDS	LOWER SEEDS	Autumn 2012	2012-06-11	2012	Autumn	0	9	9	NA	NA	NA	0.01	NA	2	Ascended	NA
961	Male	LOWER SEEDS	LOWER SEEDS	Spring 2013	2013-10-06	2013	Spring	1	4	16	21	3354.75	1840.32	0.6	81	3	Descended	15
961	Male	LOWER SEEDS	LOWER SEEDS	Summer 2013	26/08/2013	2013	Summer	1	6	18	30	6901.2	4313.25	0.5	73	3	Slightly ascended	18
961	Male	LOWER SEEDS	LOWER SEEDS	Autumn 2013	2013-11-11	2013	Autumn	1	9	21	NA	NA	NA	0.2	75	2	Ascended	NA
961	Male	LOWER SEEDS	LOWER SEEDS	Spring 2014	2014-03-06	2014	Spring	2	4	28	29	5950.51	4690.88	1.3	83	1.5	Descended	17
963	Male	Terrace	MOUNT	Spring 2013	2013-03-06	2013	Spring	2	4	28	32	10019.5	7583.21	0.5	NA	2.1	NA	21
965	Male	THORNY CROFT	THORNY CROFT	Spring 2013	2013-03-06	2013	Spring	0	4	4	NA	NA	NA	0	NA	NA	Ascended	NA
965	Male	THORNY CROFT	THORNY CROFT	Summer 2013	20/08/2013	2013	Summer	0	6	6	NA	NA	NA	NA	77	NA	Descended	NA
966	Male	MOUNT	MOUNT	Spring 2013	2013-03-06	2013	Spring	0	4	4	NA	NA	NA	0	NA	NA	NA	NA
966	Male	MOUNT	MOUNT	Autumn 2013	2013-09-11	2013	Autumn	0	9	9	11.5	1175.76	674.5	0.1	65	2	Ascended	12
969	Male	MOUNT	MOUNT	Spring 2013	2013-04-06	2013	Spring	1	4	16	22	4514.18	3195	0.8	82	2	Descended	17
970	Male	MOUNT	MOUNT	Spring 2013	2013-04-06	2013	Spring	0	4	4	NA	NA	NA	0.01	NA	NA	NA	NA
971	Male	MOUNT	MOUNT	Spring 2013	2013-04-06	2013	Spring	0	4	4	NA	NA	NA	0.01	NA	NA	NA	NA
971	Male	MOUNT	MOUNT	Summer 2013	19/08/2013	2013	Summer	0	6	6	NA	NA	NA	NA	NA	NA	Descended	NA
976	Male	LOWER SEEDS	LOWER SEEDS	Spring 2013	2013-10-06	2013	Spring	0	4	4	NA	NA	NA	0.01	50	NA	Ascended	NA
976	Male	LOWER SEEDS	LOWER SEEDS	Summer 2013	26/08/2013	2013	Summer	0	6	6	NA	NA	NA	NA	49	NA	Descended	NA
976	Male	LOWER SEEDS	LOWER SEEDS	Autumn 2013	2013-11-11	2013	Autumn	0	9	9	NA	NA	NA	0.01	NA	NA	Ascended	NA
976	Male	LOWER SEEDS	LOWER SEEDS	Spring 2014	2014-03-06	2014	Spring	1	4	16	32	7361.28	5895.57	1.3	83	1.5	Descended	18
976	Male	LOWER SEEDS	LOWER SEEDS	Summer 2014	18/08/2014	2014	Summer	1	6	18	20	2783.2	2052.34	0.6	87	1.5	Descended	14
976	Male	LOWER SEEDS	LOWER SEEDS	Autumn 2014	2014-10-11	2014	Autumn	1	9	21	NA	NA	NA	0.4	80	NA	Ascended	NA
976	Male	LOWER SEEDS	LOWER SEEDS	Spring 2015	2015-05-06	2015	Spring	2	4	28	26	8934.64	6344.47	0.7	90	2.5	Descended	22
977	Male	NEALINGS COPSE	NEALINGS COPSE	Spring 2013	2013-10-06	2013	Spring	0	4	4	18	1278	521.85	0.01	55	3	Descended	10
977	Male	NEALINGS COPSE	NEALINGS COPSE	Summer 2013	28/08/2013	2013	Summer	0	6	6	12	852	454.4	0.1	56	2	NA	10
977	Male	SUNDAYS HILL	SUNDAYS HILL	Spring 2014	2014-06-06	2014	Spring	1	4	16	26	5981.04	4008.57	NA	83	2.5	Descended	18
977	Male	SUNDAYS HILL	SUNDAYS HILL	Spring 2015	29/05/2015	2015	Spring	2	3	27	29	10892.1	6884.43	2.2	81	3.5	Descended	23
979	Male	JEWS HARP	JEWS HARP	Spring 2013	13/06/2013	2013	Spring	1	4	16	29	9965.56	6664.06	1.2	75	3	Descended	22
980	Male	BOTLEY LODGE	BOTLEY LODGE	Spring 2013	13/06/2013	2013	Spring	0	4	4	17	2039.83	1288.65	0.01	45	2	Slightly ascended	13
980	Male	BOTLEY LODGE	BOTLEY LODGE	Autumn 2013	14/11/2013	2013	Autumn	0	9	9	27	6920.37	5981.04	NA	85	1	Slightly ascended	19
984	Male	UPPER FOLLIES	UPPER FOLLIES	Spring 2013	13/06/2013	2013	Spring	0	4	4	NA	NA	NA	NA	NA	NA	Descended	NA
986	Male	UPPER FOLLIES	UPPER FOLLIES	Spring 2013	13/06/2013	2013	Spring	0	4	4	NA	NA	NA	0	NA	NA	Ascended	NA
988	Male	UPPER FOLLIES	UPPER FOLLIES	Spring 2013	14/06/2013	2013	Spring	0	4	4	NA	NA	NA	NA	NA	NA	Descended	NA
990	Male	HOLLY HILL	Holly Hill	Summer 2014	2014-12-08	2014	Summer	1	6	18	27	5540.13	3657.3	NA	92	2.5	Descended	17
992	Male	JEWS HARP OUTLIER	JEWS HARP	Summer 2014	23/08/2014	2014	Summer	1	6	18	37	NA	NA	0.5	NA	2	Ascended	NA
992	Male	JEWS HARP	JEWS HARP	Spring 2015	27/05/2015	2015	Spring	2	3	27	32	7361.28	5452.8	0.6	87	2	Descended	18
993	Male	HILL COPSE	HILL COPSE	Spring 2014	29/05/2014	2014	Spring	1	3	15	42	15774.8	8511.48	3	84	5	Slightly ascended	23
993	Male	GREAT OAK	GREAT OAK	Summer 2014	14/08/2014	2014	Summer	1	6	18	21	3354.75	1840.32	5	75	3	Descended	15
993	Male	GREAT OAK	GREAT OAK	Autumn 2014	2014-06-11	2014	Autumn	1	9	21	NA	NA	NA	1.2	NA	NA	Ascended	NA
993	Male	HILL COPSE EASTERN OUTLIER	HILL COPSE	Spring 2015	2015-03-06	2015	Spring	2	4	28	34	11683.8	8504.29	3.4	85	2.5	Descended	22
994	Male	BROGDENS BELT	BROGDENS BELT	Summer 2013	26/08/2013	2013	Summer	0	6	6	NA	NA	NA	0.05	NA	NA	Descended	NA
994	Male	BROGDENS BELT	BROGDENS BELT	Summer 2014	18/08/2014	2014	Summer	1	6	18	28	7952	5981.04	2	87	2	Descended	20
994	Male	BROGDENS BELT	BROGDENS BELT	Autumn 2014	2014-12-11	2014	Autumn	1	9	21	25	4544	2639.78	0.3	80	3	Slightly ascended	16
998	Male	BOTLEY LODGE	BOTLEY LODGE	Summer 2013	30/08/2013	2013	Summer	0	6	6	NA	NA	NA	0.05	NA	NA	NA	NA
1000	Male	UPPER FOLLIES	UPPER FOLLIES	Summer 2013	31/08/2013	2013	Summer	0	6	6	NA	NA	NA	0.1	57	NA	Slightly ascended	NA
1000	Male	UPPER FOLLIES	UPPER FOLLIES	Autumn 2013	15/11/2013	2013	Autumn	0	9	9	NA	NA	NA	NA	72	2.5	Ascended	NA
1003	Male	GATES Outlier	COMMON PIECE	Spring 2014	26/05/2014	2014	Spring	0	3	3	NA	NA	NA	0.05	NA	NA	NA	NA
1003	Male	GATES Outlier	COMMON PIECE	Autumn 2014	2014-03-11	2014	Autumn	0	9	9	NA	NA	NA	0.1	NA	NA	Ascended	NA
1003	Male	GATES Outlier	COMMON PIECE	Spring 2015	2015-04-06	2015	Spring	1	4	16	29	7432.99	5979.53	0.6	74	1.5	Descended	19
1003	Male	GATES Outlier	COMMON PIECE	Summer 2015	18/08/2015	2015	Summer	1	6	18	26	6664.06	4924.56	1	76	2	Descended	19
1007	Male	HOLLY HILL	Holly Hill	Spring 2014	28/05/2014	2014	Spring	0	3	3	NA	NA	NA	NA	NA	NA	NA	NA
1007	Male	HOLLY HILL	Holly Hill	Summer 2014	2014-12-08	2014	Summer	0	6	6	NA	NA	NA	NA	60	NA	NA	NA
1007	Male	CLEARING OUTLIER	GREAT ASH HILL	Autumn 2014	2014-04-11	2014	Autumn	0	9	9	NA	NA	NA	0.5	54	NA	Ascended	NA
1007	Male	CLEARING OUTLIER	GREAT ASH HILL	Spring 2015	2015-03-06	2015	Spring	1	4	16	23	4719.37	3354.75	2.1	77	2	Descended	17
1007	Male	HOLLY HILL	Holly Hill	Autumn 2015	2015-11-11	2015	Autumn	1	9	21	NA	NA	NA	0.4	79	NA	Slightly ascended	NA
1009	Male	HIGH SEAT	COMMON PIECE	Spring 2014	28/05/2014	2014	Spring	0	3	3	NA	NA	NA	NA	NA	NA	NA	NA
1011	Male	CHALET	CHALET	Spring 2014	29/05/2014	2014	Spring	0	3	3	NA	NA	NA	NA	NA	NA	NA	NA
1011	Male	CHALET	CHALET	Summer 2014	14/08/2014	2014	Summer	0	6	6	NA	NA	NA	NA	NA	NA	NA	NA
1011	Male	CHALET	CHALET	Autumn 2014	2014-06-11	2014	Autumn	0	9	9	NA	NA	NA	0	NA	NA	Ascended	NA
1011	Male	CHALET	CHALET	Spring 2015	2015-01-06	2015	Spring	1	4	16	27	8453.97	6407.75	1.3	85	2	Descended	21
1011	Male	CHALET	CHALET	Summer 2015	20/08/2015	2015	Summer	1	6	18	17	3488.23	1948.24	2.2	77	3	Descended	17
1014	Male	BROGDENS BELT	BROGDENS BELT	Spring 2014	2014-02-06	2014	Spring	0	4	4	NA	NA	NA	NA	NA	NA	NA	NA
1015	Male	Great Oak Border	GREAT OAK OUTLIER	Spring 2014	2014-02-06	2014	Spring	0	4	4	NA	NA	NA	NA	NA	NA	NA	NA
1015	Male	HSBC Outlier	RADBROOK COMMON	Summer 2014	18/08/2014	2014	Summer	0	6	6	NA	NA	NA	0.2	NA	NA	Ascended	NA
1015	Male	RADBROOK COMMON	RADBROOK COMMON	Spring 2015	29/05/2015	2015	Spring	1	3	15	25	7100	4892.34	0.9	75	2.5	Descended	20
1015	Male	RADBROOK COMMON	RADBROOK COMMON	Summer 2015	25/08/2015	2015	Summer	1	6	18	28	7176.68	5334.94	0.9	81	2	Descended	19
1016	Male	RADBROOK COMMON	RADBROOK COMMON	Spring 2014	2014-02-06	2014	Spring	0	4	4	NA	NA	NA	NA	NA	NA	NA	NA
1016	Male	CHUNKY CAP	RADBROOK COMMON	Summer 2014	18/08/2014	2014	Summer	0	6	6	NA	NA	NA	0.1	58	NA	Ascended	NA
1016	Male	CHUNKY CAP	RADBROOK COMMON	Autumn 2014	2014-12-11	2014	Autumn	0	9	9	NA	NA	NA	0.05	NA	NA	Ascended	NA
1016	Male	RADBROOK COMMON	RADBROOK COMMON	Summer 2015	25/08/2015	2015	Summer	1	6	18	26	4153.5	2351.52	0.7	95	3	Descended	15
1016	Male	RADBROOK COMMON	RADBROOK COMMON	Autumn 2015	17/11/2015	2015	Autumn	1	9	21	NA	NA	NA	0.4	70	2.5	Ascended	NA
1019	Male	NEALINGS COPSE	NEALINGS COPSE	Spring 2014	2014-04-06	2014	Spring	1	4	16	30	10309.2	7424.38	2.1	92	2.5	Descended	22
1020	Male	RADBROOK COMMON	RADBROOK COMMON	Spring 2014	2014-04-06	2014	Spring	0	4	4	NA	NA	NA	NA	NA	NA	NA	NA
1020	Male	CHUNKY CAP	RADBROOK COMMON	Autumn 2014	2014-12-11	2014	Autumn	0	9	9	10	454.4	204.48	0.1	NA	2	Slightly ascended	8
1020	Male	HSBC Outlier	RADBROOK COMMON	Summer 2015	24/08/2015	2015	Summer	1	6	18	26	5334.94	4179.15	1.2	80	1.5	Descended	17
1021	Male	BOTLEY LODGE	BOTLEY LODGE	Spring 2014	2014-05-06	2014	Spring	0	4	4	NA	NA	NA	NA	NA	NA	NA	NA
1023	Male	JEWS HARP	JEWS HARP	Spring 2014	2014-05-06	2014	Spring	0	4	4	NA	NA	NA	NA	NA	NA	NA	NA
1026	Male	JEWS HARP ANNEX	JEWS HARP	Spring 2014	2014-05-06	2014	Spring	0	4	4	NA	NA	NA	NA	NA	NA	NA	NA
1027	Male	PASTICKS	PASTICKS	Spring 2014	2014-05-06	2014	Spring	0	4	4	NA	NA	NA	NA	NA	NA	NA	NA
1027	Male	PASTICKS	PASTICKS	Spring 2015	26/05/2015	2015	Spring	1	3	15	29	5271.04	4105.13	3.5	74	1.5	Descended	16
1029	Male	PASTICKS	PASTICKS	Spring 2014	2014-05-06	2014	Spring	0	4	4	NA	NA	NA	NA	NA	NA	NA	NA
1031	Male	UPPER FOLLIES	UPPER FOLLIES	Spring 2014	2014-05-06	2014	Spring	0	4	4	NA	NA	NA	NA	NA	NA	NA	NA
1032	Male	JACK BRACKEN	JackBracken	Spring 2014	2014-06-06	2014	Spring	0	4	4	NA	NA	NA	0.1	NA	NA	NA	NA
1033	Male	JEWS HARP	JEWS HARP	Spring 2014	2014-06-06	2014	Spring	0	4	4	NA	NA	NA	0.01	NA	NA	NA	NA
1034	Male	SINGING WAY	SINGING WAY	Spring 2014	2014-06-06	2014	Spring	0	4	4	NA	NA	NA	NA	NA	NA	NA	NA
1035	Male	UPPER FOLLIES	UPPER FOLLIES	Spring 2014	2014-06-06	2014	Spring	0	4	4	NA	NA	NA	0.01	NA	NA	NA	NA
1036	Male	MARLEY 2	Marley 2	Spring 2014	2014-06-06	2014	Spring	0	4	4	NA	NA	NA	NA	NA	NA	NA	NA
1039	Male	BOTLEY LODGE	BOTLEY LODGE	Spring 2014	2014-06-06	2014	Spring	0	4	4	NA	NA	NA	NA	NA	NA	NA	NA
1039	Male	BOTLEY LODGE	BOTLEY LODGE	Summer 2014	18/08/2014	2014	Summer	0	6	6	NA	NA	NA	NA	54	NA	Descended	NA
1040	Male	SINGING WAY	SINGING WAY	Spring 2014	2014-06-06	2014	Spring	0	4	4	NA	NA	NA	NA	NA	NA	NA	NA
1041	Male	SINGING WAY	SINGING WAY	Spring 2014	2014-06-06	2014	Spring	0	4	4	NA	NA	NA	NA	NA	NA	NA	NA
1042	Male	BOTLEY LODGE	BOTLEY LODGE	Spring 2014	2014-07-06	2014	Spring	0	4	4	NA	NA	NA	NA	NA	NA	NA	NA
1042	Male	BOTLEY LODGE	BOTLEY LODGE	Summer 2014	20/08/2014	2014	Summer	0	6	6	NA	NA	NA	0.01	NA	NA	Descended	NA
1043	Male	MARLEY 2	Marley 2	Spring 2014	2014-07-06	2014	Spring	0	4	4	NA	NA	NA	NA	NA	NA	NA	NA
1045	Male	UPPER FOLLIES	UPPER FOLLIES	Spring 2014	2014-07-06	2014	Spring	0	4	4	NA	NA	NA	0.01	NA	NA	NA	NA
1047	Male	CLEARING OUTLIER	GREAT ASH HILL	Additional trapping for Kirsten	27/06/2014	2014	Summer	0	4	4	NA	NA	NA	NA	NA	NA	NA	NA
1047	Male	Ingrid B	GREAT ASH HILL	Summer 2014	2014-11-08	2014	Summer	0	6	6	NA	NA	NA	0.1	NA	NA	Descended	NA
1047	Male	Ingrid B	GREAT ASH HILL	Autumn 2014	2014-04-11	2014	Autumn	0	9	9	NA	NA	NA	0.05	NA	NA	Descended	NA
1047	Male	HOLLY HILL	Holly Hill	Spring 2015	2015-04-06	2015	Spring	1	4	16	24	5520.96	3998.72	NA	84	2	Descended	18
1047	Male	HOLLY HILL	Holly Hill	Summer 2015	19/08/2015	2015	Summer	1	6	18	23	5290.92	3195	0.4	83	3	NA	18
1050	Male	GREAT ASH HILL	GREAT ASH HILL	Summer 2015	25/08/2015	2015	Summer	1	6	18	30	8520	6441.12	1	NA	2	Descended	20
1051	Male	GATES Outlier	COMMON PIECE	Summer 2014	2014-12-08	2014	Summer	0	6	6	NA	NA	NA	NA	NA	NA	Descended	NA
1051	Male	GATES Outlier	COMMON PIECE	Autumn 2014	2014-05-11	2014	Autumn	0	9	9	NA	NA	NA	0.1	NA	NA	Slightly ascended	NA
1051	Male	GATES Outlier	COMMON PIECE	Spring 2015	2015-06-06	2015	Spring	1	4	16	23	5290.92	3816.96	0.6	77	2	Descended	18
1052	Male	CHALET	CHALET	Summer 2014	14/08/2014	2014	Summer	0	6	6	NA	NA	NA	NA	NA	NA	Descended	NA
1053	Male	CHALET OUTLIER	CHALET OUTLIER	Summer 2014	15/08/2014	2014	Summer	1	6	18	23	6209.48	3865.95	1.2	80	3	Descended	19.5
1057	Male	SINGING WAY	SINGING WAY	Summer 2014	22/08/2014	2014	Summer	0	6	6	NA	NA	NA	0.1	NA	NA	Ascended	NA
1058	Male	JACK BRACKEN	JackBracken	Summer 2014	23/08/2014	2014	Summer	0	6	6	NA	NA	NA	0.2	57	NA	NA	NA
1058	Male	JACK BRACKEN	JackBracken	Spring 2015	26/05/2015	2015	Spring	1	3	15	32	10019.5	7168.43	4	81	2.5	Descended	21
1059	Male	Terrace	MOUNT	Autumn 2014	2014-05-11	2014	Autumn	1	9	21	NA	NA	NA	0.7	83	NA	Ascended	NA
1062	Male	SUNDAYS HILL OUTLIER 2	SUNDAYS HILL	Autumn 2014	2014-10-11	2014	Autumn	0	9	9	NA	NA	NA	0.1	NA	NA	Ascended	NA
1065	Male	PASTICKS	PASTICKS	Spring 2015	25/05/2015	2015	Spring	0	3	3	NA	NA	NA	NA	35	NA	Ascended	NA
1067	Male	PASTICKS	PASTICKS	Spring 2015	25/05/2015	2015	Spring	0	3	3	NA	NA	NA	0	NA	NA	NA	NA
1068	Male	JACK BRACKEN	JackBracken	Spring 2015	25/05/2015	2015	Spring	0	3	3	NA	NA	NA	0	NA	NA	Ascended	NA
1070	Male	PASTICKS OUTLIER	Pasticks Outlier	Spring 2015	25/05/2015	2015	Spring	0	3	3	NA	NA	NA	NA	NA	NA	Ascended	NA
1070	Male	PASTICKS OUTLIER	Pasticks Outlier	Autumn 2015	19/11/2015	2015	Autumn	0	9	9	NA	NA	NA	0.1	NA	NA	Ascended	NA
1073	Male	PASTICKS	PASTICKS	Spring 2015	26/05/2015	2015	Spring	0	3	3	NA	NA	NA	0	NA	NA	Ascended	NA
1074	Male	UPPER FOLLIES	UPPER FOLLIES	Spring 2015	27/05/2015	2015	Spring	0	3	3	NA	NA	NA	0	NA	NA	Ascended	NA
1077	Male	SINGING WAY	SINGING WAY	Spring 2015	27/05/2015	2015	Spring	0	3	3	NA	NA	NA	0	NA	NA	Ascended	NA
1078	Male	PASTICKS	PASTICKS	Spring 2015	27/05/2015	2015	Spring	0	3	3	NA	NA	NA	0	NA	NA	Descended	NA
1079	Male	SINGING WAY	SINGING WAY	Spring 2015	27/05/2015	2015	Spring	0	3	3	NA	NA	NA	0	NA	NA	Ascended	NA
1080	Male	MARLEY 2	Marley 2	Spring 2015	27/05/2015	2015	Spring	1	3	15	24	4362.24	NA	NA	85	NA	Descended	16
1081	Male	SINGING WAY	SINGING WAY	Spring 2015	27/05/2015	2015	Spring	0	3	3	NA	NA	NA	0	NA	NA	Ascended	NA
1085	Male	CHUNKY CAP	RADBROOK COMMON	Spring 2015	29/05/2015	2015	Spring	0	3	3	NA	NA	NA	0	NA	NA	Ascended	NA
1085	Male	CHUNKY CAP	RADBROOK COMMON	Summer 2015	26/08/2015	2015	Summer	0	6	6	NA	NA	NA	0	NA	NA	Ascended	NA
1085	Male	HSBC Outlier	RADBROOK COMMON	Autumn 2015	17/11/2015	2015	Autumn	0	9	9	NA	NA	NA	NA	NA	NA	Ascended	NA
1086	Male	KEEPERS HUT	HILL COPSE	Spring 2015	29/05/2015	2015	Spring	0	3	3	NA	NA	NA	0	NA	NA	Ascended	NA
1086	Male	HILL COPSE	HILL COPSE	Summer 2015	20/08/2015	2015	Summer	0	6	6	NA	NA	NA	0.2	NA	NA	Descended	NA
1089	Male	BROGDENS BELT	BROGDENS BELT	Spring 2015	30/05/2015	2015	Spring	0	3	3	NA	NA	NA	0	NA	NA	Ascended	NA
1090	Male	Ingrid B	GREAT ASH HILL	Spring 2015	2015-01-06	2015	Spring	1	4	16	28	6441.12	4725.76	1	80	2	NA	18
1093	Male	LOWER SEEDS	LOWER SEEDS	Spring 2015	2015-04-06	2015	Spring	0	4	4	NA	NA	NA	NA	NA	NA	Ascended	NA
1093	Male	LOWER SEEDS	LOWER SEEDS	Summer 2015	24/08/2015	2015	Summer	0	6	6	NA	NA	NA	NA	NA	NA	Ascended	NA
1095	Male	HIGH SEAT	COMMON PIECE	Spring 2015	2015-04-06	2015	Spring	0	4	4	NA	NA	NA	NA	NA	NA	NA	NA
1096	Male	THORNY CROFT UPPER	THORNY CROFT	Spring 2015	2015-04-06	2015	Spring	0	4	4	NA	NA	NA	0	NA	NA	Ascended	NA
1097	Male	THORNY CROFT UPPER	THORNY CROFT	Spring 2015	2015-05-06	2015	Spring	2	4	28	24	6151.44	4514.18	1.5	83	2	Descended	19
1103	Male	Outlier X	COMMON PIECE	Spring 2015	2015-05-06	2015	Spring	0	4	4	NA	NA	NA	0	NA	NA	Descended	NA
1104	Male	THORNY CROFT	THORNY CROFT	Spring 2015	2015-06-06	2015	Spring	0	4	4	NA	NA	NA	NA	NA	NA	Ascended	NA
1106	Male	THORNY CROFT	THORNY CROFT	Spring 2015	2015-06-06	2015	Spring	0	4	4	NA	NA	NA	0	NA	NA	NA	NA
1108	Male	GREAT ASH HILL	GREAT ASH HILL	Summer 2015	24/08/2015	2015	Summer	0	6	6	NA	NA	NA	0.2	NA	NA	NA	NA
1108	Male	FIREBREAK	FIREBREAK	Autumn 2015	14/11/2015	2015	Autumn	0	9	9	23	3200.68	2385.16	0.1	NA	1.5	Descended	14
1109	Male	LOWER SEEDS	LOWER SEEDS	Summer 2015	25/08/2015	2015	Summer	0	6	6	NA	NA	NA	NA	NA	NA	Descended	NA
1112	Male	MARLEY 2	Marley 2	Autumn 2015	19/11/2015	2015	Autumn	0	9	9	18	1840.32	1391.28	NA	NA	1.2	Descended	12
1130	Male	UPPER FOLLIES	UPPER FOLLIES	Spring 2001	2001-05-06	2001	Spring	0	4	4	NA	NA	NA	0.01	NA	NA	NA	NA
1133	Male	JACK BRACKEN	JackBracken	Spring 2005	2005-08-06	2005	Spring	0	4	4	NA	NA	NA	NA	NA	NA	Slightly ascended	NA
1134	Male	BURKETTS PLANTATION	BURKETTS PLANTATION	Spring 2005	2005-09-06	2005	Spring	0	4	4	NA	NA	NA	0.01	NA	NA	Descended	NA
1134	Male	BURKETTS PLANTATION	BURKETTS PLANTATION	Spring 2006	2006-09-06	2006	Spring	1	4	16	26	9765.34	7011.87	1.8	87	2.5	Descended	23
1134	Male	SUNDAYS HILL	SUNDAYS HILL	Spring 2007	14/06/2007	2007	Spring	2	4	28	32	14200	9965.56	1	82	3	Descended	25
1136	Male	PASTICKS MOST UPPER OUTLIER	PASTICKS	Spring 2005	2005-08-06	2005	Spring	0	4	4	NA	NA	NA	0.01	NA	NA	Descended	NA
1140	Male	CHALET	CHALET	Spring 2006	15/06/2006	2006	Spring	0	4	4	NA	NA	NA	NA	NA	NA	Ascended	NA
1140	Male	CHALET	CHALET	Autumn 2006	31/10/2006	2006	Autumn	0	8	8	NA	NA	NA	0.1	70	2	Ascended	NA
1140	Male	CHALET OUTLIER	CHALET OUTLIER	Spring 2008	2008-12-06	2008	Spring	2	4	28	31	9706.41	8520	1.8	90	1	Descended	21
1144	Male	Terrace	MOUNT	Summer 2015	18/08/2015	2015	Summer	1	6	18	25	7100	5290.92	0.9	83	2	Descended	20
1146	Male	CHALET	CHALET	Spring 1997	1997-12-05	1997	Spring	2	3	27	31	9706.41	7432.99	0.6	89	2	Descended	21
1147	Male	BURKETTS PLANTATION	BURKETTS PLANTATION	Summer 1995	1995-05-08	1995	Summer	1	6	18	22	3514.5	2163.28	1	83	2.5	Descended	15
1151	Male	MOUNT	BROGDENS BELT	Spring 1995	22/05/1995	1995	Spring	0	3	3	NA	NA	NA	0	NA	NA	NA	NA
1153	Male	PASTICKS OUTLIER	PASTICKS	Summer 1999	1999-12-08	1999	Summer	1	6	18	27	7668	6196.44	1	80	1.5	Descended	20
1153	Male	PASTICKS OUTLIER	PASTICKS	Autumn 1999	26/11/1999	1999	Autumn	1	9	21	NA	NA	NA	0.5	75	3	Ascended	NA
1153	Male	PASTICKS OUTLIER	PASTICKS	Spring 2000	27/05/2000	2000	Spring	2	3	27	NA	NA	NA	NA	NA	NA	NA	NA
1153	Male	PASTICKS OUTLIER	PASTICKS	Spring 2000	20/06/2000	2000	Spring	2	4	28	21	5964	4370.76	1.5	91	2	Descended	20
1156	Male	GREAT ASH HILL	GREAT ASH HILL	Autumn 1995	13/11/1995	1995	Autumn	0	9	9	NA	NA	NA	0.1	NA	NA	NA	NA
1156	Male	GREAT ASH HILL	GREAT ASH HILL	Spring 1996	1996-07-05	1996	Spring	1	3	15	33	8458.23	6360.89	0.4	86	2	Descended	19
1156	Male	GREAT ASH HILL	GREAT ASH HILL	Spring 1996	27/06/1996	1996	Spring	1	4	16	22	3514.5	1942.56	1.5	77	3	Descended	15
1156	Male	GREAT ASH HILL	GREAT ASH HILL	Summer 1996	29/07/1996	1996	Summer	1	5	17	18	3271.68	2005.66	1.5	80	2.5	Slightly ascended	16
1156	Male	GREAT ASH HILL	GREAT ASH HILL	Autumn 1996	1996-04-11	1996	Autumn	1	9	21	NA	NA	NA	0.2	NA	2	Ascended	NA
1156	Male	GREAT ASH HILL	GREAT ASH HILL	Winter 1997	17/01/1997	1997	Winter	1	11	23	30	NA	NA	1	NA	2	Ascended	NA
1156	Male	GREAT WOOD	GREAT ASH HILL	Spring 1997	16/05/1997	1997	Spring	2	3	27	29	9965.56	6664.06	0.7	84	3	Descended	22
1157	Male	THORNY CROFT	THORNY CROFT	Spring 1997	15/05/1997	1997	Spring	1	3	15	18	4613.58	2726.4	1	70	3	Descended	19
1157	Male	THORNY CROFT	THORNY CROFT	Summer 1997	13/08/1997	1997	Summer	1	6	18	21	4830.84	3453.44	0.5	80	2	Descended	18
1157	Male	THORNY CROFT	THORNY CROFT	Spring 1998	25/05/1998	1998	Spring	2	3	27	25	5129.75	3061.52	1.8	77	3	Slightly ascended	17
1158	Male	BROGDENS BELT	BROGDENS BELT	Spring 1997	21/05/1997	1997	Spring	2	3	27	28	10516.5	8140.86	1.8	92	2	Descended	23
1162	Male	MAC BRAKEN	MARLEY MAIN	Summer 1998	14/07/1998	1998	Summer	0	5	5	NA	NA	NA	NA	NA	NA	NA	NA
1164	Male	PASTICKS	PASTICKS	Autumn 1998	26/11/1998	1998	Autumn	1	9	21	NA	NA	NA	NA	68	NA	Ascended	NA
1165	Male	CHALET OUTLIER	CHALET OUTLIER	Summer 1998	1998-11-08	1998	Summer	1	6	18	28	7952	5981.04	1.1	75	2	Descended	20
1166	Male	JEWS HARP	JEWS HARP	Summer 1998	20/08/1998	1998	Summer	0	6	6	NA	NA	NA	NA	57	NA	NA	NA
1170	Male	MOUNT	BROGDENS BELT	Summer 1997	1997-12-08	1997	Summer	0	6	6	6	153.36	64.7	0.1	61	1.5	Descended	6
1171	Male	THORNY CROFT	THORNY CROFT	Spring 1999	1999-09-06	1999	Spring	0	4	4	NA	NA	NA	NA	NA	NA	NA	NA
1172	Male	CHALET OUTLIER	CHALET OUTLIER	Summer 1999	1999-01-09	1999	Summer	0	7	7	NA	NA	NA	0.05	65	2	Descended	NA
1172	Male	CHALET OUTLIER	CHALET OUTLIER	Autumn 1999	17/11/1999	1999	Autumn	0	9	9	NA	NA	NA	0.05	NA	NA	Slightly ascended	NA
1172	Male	CHALET OUTLIER	CHALET OUTLIER	Summer 2000	25/07/2000	2000	Summer	1	5	17	21	5382.51	3898.61	0.2	80	2	Descended	19
1176	Male	CHALET	CHALET	Autumn 2001	2001-02-11	2001	Autumn	0	9	9	NA	NA	NA	0.1	NA	2.1	Ascended	NA
1176	Male	CHALET	CHALET	Spring 2002	14/06/2002	2002	Spring	1	4	16	19	3898.61	2715.75	1	84	2	Descended	17
1176	Male	CHALET	CHALET	Summer 2002	2002-03-09	2002	Summer	1	7	19	22	3998.72	2783.2	1	81	2	Descended	16
1176	Male	CHALET	CHALET	Autumn 2002	2002-07-11	2002	Autumn	1	9	21	22	2249.28	1420	NA	90	2	Descended	12
1176	Male	GREAT WOOD	GREAT ASH HILL	Spring 2003	2003-03-06	2003	Spring	2	4	28	19	4370.76	3089.92	0.7	88	2	Descended	18
1179	Male	SUNDAYS HILL	SUNDAYS HILL	Autumn 2001	2001-06-11	2001	Autumn	0	9	9	NA	NA	NA	0.05	60	NA	Ascended	NA
1179	Male	SUNDAYS HILL OUTLIER	SUNDAYS HILL	Summer 2002	2002-05-09	2002	Summer	1	7	19	16	2226.56	1116.83	0.7	85	3	Descended	14
1189	Male	RADBROOK COMMON	RADBROOK COMMON	Spring 2009	15/06/2009	2009	Spring	0	4	4	NA	NA	NA	NA	NA	NA	Ascended	NA
1191	Male	OUTLIER 64	COMMON PIECE	Summer 2007	22/09/2007	2007	Summer	0	7	7	NA	NA	NA	0	NA	NA	Ascended	NA

## Sheet: Table D
Table D. Cub Female Subcaudal gland secretion volume
Tattoo	Sex	Sett	Social.Group	Trapping.Title	Date	Month	Year	Season	Exam.Age.Years	Exam.Age.Months	Age.Months	Subcaudal.volume	Subcaudal.volume1
5	Female	HILL COPSE	HILL COPSE	Spring 1995	22/05/1995	5	1995	Spring	2	3	27	0.3	0.3
6	Female	NEALINGS COPSE	NEALINGS COPSE	Spring 1995	22/06/1995	6	1995	Spring	2	4	28	0.5	0.5
8	Female	NEW COMMON PIECE	COMMON PIECE	Spring 1995	24/05/1995	5	1995	Spring	2	3	27	0.7	0.7
12	Female	GREAT ASH HILL	GREAT ASH HILL	Winter 1995	19/01/1995	1	1995	Winter	1	11	23	0.25	0.25
14	Female	GREAT OAK	GREAT OAK	Winter 1995	19/01/1995	1	1995	Winter	1	11	23	0.75	0.75
14	Female	GREAT OAK	GREAT OAK	Spring 1995	20/05/1995	5	1995	Spring	2	3	27	0.5	0.5
19	Female	LOWER SEEDS	LOWER SEEDS	Spring 1995	20/05/1995	5	1995	Spring	2	3	27	0.5	0.5
20	Female	SINGING WAY	SINGING WAY	Spring 1995	1995-09-06	6	1995	Spring	2	4	28	0.75	0.75
21	Female	MAC BRAKEN	MARLEY MAIN	Spring 1995	16/05/1995	5	1995	Spring	2	3	27	1.5	1.5
29	Female	NEALINGS COPSE	NEALINGS COPSE	Spring 1995	20/05/1995	5	1995	Spring	2	3	27	1	1
29	Female	NEALINGS COPSE	NEALINGS COPSE	Spring 1995	23/06/1995	6	1995	Spring	2	4	28	0.5	0.5
32	Female	GREAT OAK	GREAT OAK	Spring 1995	30/06/1995	6	1995	Spring	2	4	28	0.75	0.75
33	Female	PASTICKS	PASTICKS	Spring 1995	15/05/1995	5	1995	Spring	1	3	15	0.5	0.5
33	Female	PASTICKS	PASTICKS	Winter 1995	21/01/1995	1	1995	Winter	0	11	11	0.3	0.3
33	Female	PASTICKS	PASTICKS	Summer 1995	20/07/1995	7	1995	Summer	1	5	17	0.3	0.3
33	Female	PASTICKS OUTLIER	PASTICKS	Summer 1995	1995-07-08	8	1995	Summer	1	6	18	0.3	0.3
33	Female	PASTICKS	PASTICKS	Autumn 1995	1995-08-11	11	1995	Autumn	1	9	21	0.1	0.1
34	Female	GREAT OAK OUTLIER	GREAT OAK OUTLIER	Summer 1995	1995-04-08	8	1995	Summer	1	6	18	1	1
34	Female	GREAT OAK OUTLIER	GREAT OAK OUTLIER	Spring 1995	28/06/1995	6	1995	Spring	1	4	16	0.25	0.25
35	Female	THORNY CROFT	THORNY CROFT	Summer 1995	1995-02-08	8	1995	Summer	1	6	18	0.4	0.4
38	Female	GREAT ASH HILL	GREAT ASH HILL	Winter 1995	19/01/1995	1	1995	Winter	0	11	11	0.3	0.3
39	Female	CHALET	CHALET	Spring 1996	1996-07-05	5	1996	Spring	2	3	27	0.7	0.7
42	Female	CHALET OUTLIER	CHALET OUTLIER	Spring 1996	27/06/1996	6	1996	Spring	2	4	28	0.75	0.75
42	Female	CHALET	CHALET	Spring 1996	1996-09-05	5	1996	Spring	2	3	27	0.2	0.2
44	Female	LOWER SEEDS	LOWER SEEDS	Winter 1995	21/01/1995	1	1995	Winter	0	11	11	0.3	0.3
44	Female	LOWER SEEDS	LOWER SEEDS	Summer 1995	26/07/1995	7	1995	Summer	1	5	17	0.25	0.25
46	Female	BROGDENS BELT	BROGDENS BELT	Winter 1995	20/01/1995	1	1995	Winter	0	11	11	0.75	0.75
46	Female	BROGDENS BELT	BROGDENS BELT	Spring 1996	14/05/1996	5	1996	Spring	2	3	27	0.7	0.7
46	Female	BROGDENS BELT	BROGDENS BELT	Spring 1996	14/05/1996	5	1996	Spring	2	3	27	0.7	0.7
48	Female	SUNDAYS HILL OUTLIER	SUNDAYS HILL	Summer 1995	20/07/1995	7	1995	Summer	1	5	17	0.6	0.6
48	Female	SUNDAYS HILL OUTLIER	SUNDAYS HILL	Spring 1995	16/05/1995	5	1995	Spring	1	3	15	0.5	0.5
51	Female	GREAT OAK OUTLIER	GREAT OAK OUTLIER	Summer 1995	1995-05-08	8	1995	Summer	1	6	18	0.3	0.3
51	Female	GREAT OAK OUTLIER	GREAT OAK OUTLIER	Spring 1995	19/05/1995	5	1995	Spring	1	3	15	0.2	0.2
51	Female	GREAT OAK OUTLIER	GREAT OAK OUTLIER	Spring 1996	13/05/1996	5	1996	Spring	2	3	27	0.2	0.2
52	Female	RADBROOK COMMON	RADBROOK COMMON	Summer 1995	1995-04-08	8	1995	Summer	1	6	18	0.75	0.75
55	Female	NEALINGS COPSE	NEALINGS COPSE	Summer 1995	1995-05-08	8	1995	Summer	1	6	18	0.25	0.25
58	Female	JEWS HARP	JEWS HARP	Spring 1996	17/05/1996	5	1996	Spring	2	3	27	NA	NA
58	Female	JEWS HARP	JEWS HARP	Spring 1996	17/05/1996	5	1996	Spring	2	3	27	NA	NA
58	Female	JEWS HARP	JEWS HARP	Summer 1995	1995-07-08	8	1995	Summer	1	6	18	0.2	0.2
60	Female	KEEPERS HUT	HILL COPSE	Spring 1996	1996-08-05	5	1996	Spring	2	3	27	1.5	1.5
60	Female	KEEPERS HUT	HILL COPSE	Summer 1995	1995-04-08	8	1995	Summer	1	6	18	0.6	0.6
60	Female	GREAT OAK	GREAT OAK	Spring 1996	13/05/1996	5	1996	Spring	2	3	27	0.6	0.6
61	Female	GREAT OAK OUTLIER	GREAT OAK OUTLIER	Spring 1996	13/05/1996	5	1996	Spring	2	3	27	1	1
61	Female	GREAT OAK OUTLIER	GREAT OAK OUTLIER	Spring 1995	28/06/1995	6	1995	Spring	1	4	16	0.35	0.35
61	Female	GREAT OAK OUTLIER	GREAT OAK OUTLIER	Summer 1995	1995-05-08	8	1995	Summer	1	6	18	0.2	0.2
64	Female	OUTLIER 64	COMMON PIECE	Spring 1995	24/05/1995	5	1995	Spring	1	3	15	1	1
64	Female	HOLLY HILL	COMMON PIECE	Spring 1996	1996-03-05	5	1996	Spring	2	3	27	1	1
64	Female	OUTLIER 64	COMMON PIECE	Summer 1995	1995-01-08	8	1995	Summer	1	6	18	0.75	0.75
64	Female	NEW COMMON PIECE	COMMON PIECE	Winter 1995	17/01/1995	1	1995	Winter	0	11	11	0.5	0.5
64	Female	HOLLY HILL	COMMON PIECE	Autumn 1995	14/11/1995	11	1995	Autumn	1	9	21	0.3	0.3
64	Female	OUTLIER 64	COMMON PIECE	Summer 1995	20/07/1995	7	1995	Summer	1	5	17	0.25	0.25
67	Female	BOTLEY LODGE	BOTLEY LODGE	Summer 1995	1995-09-08	8	1995	Summer	1	6	18	0.2	0.2
70	Female	SUNDAYS HILL	SUNDAYS HILL	Spring 1996	16/05/1996	5	1996	Spring	2	3	27	0.8	0.8
70	Female	SUNDAYS HILL OUTLIER	SUNDAYS HILL	Spring 1995	16/05/1995	5	1995	Spring	1	3	15	0.75	0.75
70	Female	SUNDAYS HILL	SUNDAYS HILL	Summer 1995	19/07/1995	7	1995	Summer	1	5	17	0.6	0.6
70	Female	SUNDAYS HILL	SUNDAYS HILL	Winter 1995	21/01/1995	1	1995	Winter	0	11	11	0.25	0.25
77	Female	HOLLY HILL	COMMON PIECE	Autumn 1995	14/11/1995	11	1995	Autumn	1	9	21	0.6	0.6
77	Female	NEW COMMON PIECE	COMMON PIECE	Spring 1995	22/05/1995	5	1995	Spring	1	3	15	0.25	0.25
77	Female	HOLLY HILL	COMMON PIECE	Summer 1995	31/08/1995	8	1995	Summer	1	6	18	0.2	0.2
77	Female	HOLLY HILL	COMMON PIECE	Spring 1996	1996-03-05	5	1996	Spring	2	3	27	0.2	0.2
77	Female	HOLLY HILL	COMMON PIECE	Winter 1995	17/01/1995	1	1995	Winter	0	11	11	0.1	0.1
78	Female	THORNY CROFT	THORNY CROFT	Summer 1995	1995-01-08	8	1995	Summer	1	6	18	0.5	0.5
78	Female	THORNY CROFT	THORNY CROFT	Spring 1996	1996-01-05	5	1996	Spring	2	3	27	0.5	0.5
78	Female	THORNY CROFT	THORNY CROFT	Summer 1995	20/07/1995	7	1995	Summer	1	5	17	0.3	0.3
79	Female	HOLLY HILL	COMMON PIECE	Autumn 1995	14/11/1995	11	1995	Autumn	1	9	21	0.8	0.8
79	Female	HOLLY HILL	COMMON PIECE	Spring 1996	1996-02-05	5	1996	Spring	2	3	27	0.75	0.75
79	Female	OUTLIER 64	COMMON PIECE	Summer 1995	1995-01-08	8	1995	Summer	1	6	18	0.4	0.4
79	Female	OUTLIER 64	COMMON PIECE	Summer 1995	20/07/1995	7	1995	Summer	1	5	17	0.25	0.25
79	Female	NEW COMMON PIECE	COMMON PIECE	Winter 1995	17/01/1995	1	1995	Winter	0	11	11	0.1	0.1
82	Female	CHALET OUTLIER	CHALET OUTLIER	Autumn 1995	15/11/1995	11	1995	Autumn	1	9	21	0.5	0.5
82	Female	CHALET OUTLIER	CHALET OUTLIER	Spring 1996	1996-09-05	5	1996	Spring	2	3	27	0.5	0.5
82	Female	CHALET OUTLIER	CHALET OUTLIER	Spring 1995	22/05/1995	5	1995	Spring	1	3	15	0.3	0.3
82	Female	CHALET OUTLIER	CHALET OUTLIER	Summer 1995	31/07/1995	7	1995	Summer	1	5	17	0.2	0.2
84	Female	PASTICKS OUTLIER	PASTICKS	Summer 1995	1995-07-08	8	1995	Summer	1	6	18	1	1
84	Female	PASTICKS OUTLIER	PASTICKS	Spring 1996	16/05/1996	5	1996	Spring	2	3	27	1	1
84	Female	PASTICKS OUTLIER	PASTICKS	Spring 1995	15/05/1995	5	1995	Spring	1	3	15	0.5	0.5
84	Female	PASTICKS OUTLIER	PASTICKS	Summer 1995	19/07/1995	7	1995	Summer	1	5	17	0.5	0.5
86	Female	UPPER FOLLIES	UPPER FOLLIES	Spring 1995	15/05/1995	5	1995	Spring	0	3	3	0	0
87	Female	SUNDAYS HILL OUTLIER	SUNDAYS HILL	Summer 1996	1996-05-08	8	1996	Summer	1	6	18	0.3	0.3
87	Female	SUNDAYS HILL	SUNDAYS HILL	Summer 1995	20/07/1995	7	1995	Summer	0	5	5	0.2	0.2
87	Female	SUNDAYS HILL OUTLIER	SUNDAYS HILL	Autumn 1996	1996-11-11	11	1996	Autumn	1	9	21	0.2	0.2
87	Female	SUNDAYS HILL	SUNDAYS HILL	Spring 1995	16/05/1995	5	1995	Spring	0	3	3	0	0
88	Female	MARLEY MAIN	MARLEY MAIN	Spring 1995	16/05/1995	5	1995	Spring	1	3	15	0.75	0.75
88	Female	JEWS HARP	JEWS HARP	Spring 1996	18/05/1996	5	1996	Spring	2	3	27	0.1	0.1
90	Female	UPPER FOLLIES	UPPER FOLLIES	Spring 1995	15/05/1995	5	1995	Spring	0	3	3	0.1	0.1
90	Female	UPPER FOLLIES	UPPER FOLLIES	Summer 1995	1995-08-08	8	1995	Summer	0	6	6	0.1	0.1
91	Female	SUNDAYS HILL	SUNDAYS HILL	Spring 1997	20/05/1997	5	1997	Spring	2	3	27	0.8	0.8
91	Female	SUNDAYS HILL	SUNDAYS HILL	Spring 1995	16/05/1995	5	1995	Spring	0	3	3	0.5	0.5
91	Female	SUNDAYS HILL	SUNDAYS HILL	Autumn 1995	1995-08-11	11	1995	Autumn	0	9	9	0.3	0.3
91	Female	SUNDAYS HILL	SUNDAYS HILL	Spring 1996	16/05/1996	5	1996	Spring	1	3	15	0.3	0.3
91	Female	SUNDAYS HILL OUTLIER	SUNDAYS HILL	Summer 1996	1996-05-08	8	1996	Summer	1	6	18	0.2	0.2
91	Female	SUNDAYS HILL OUTLIER	SUNDAYS HILL	Autumn 1996	1996-12-11	11	1996	Autumn	1	9	21	0.2	0.2
92	Female	PASTICKS OUTLIER	PASTICKS	Spring 1997	23/05/1997	5	1997	Spring	2	3	27	NA	NA
92	Female	PASTICKS OUTLIER	PASTICKS	Autumn 1995	1995-08-11	11	1995	Autumn	0	9	9	0.2	0.2
92	Female	PASTICKS OUTLIER	PASTICKS	Summer 1996	1996-09-08	8	1996	Summer	1	6	18	0.2	0.2
92	Female	PASTICKS OUTLIER	PASTICKS	Autumn 1996	1996-11-11	11	1996	Autumn	1	9	21	0.2	0.2
92	Female	PASTICKS OUTLIER	PASTICKS	Summer 1995	20/07/1995	7	1995	Summer	0	5	5	0.1	0.1
92	Female	PASTICKS OUTLIER	PASTICKS	Summer 1995	1995-07-08	8	1995	Summer	0	6	6	0.1	0.1
92	Female	PASTICKS OUTLIER	PASTICKS	Spring 1996	17/05/1996	5	1996	Spring	1	3	15	0.1	0.1
92	Female	PASTICKS OUTLIER	PASTICKS	Spring 1995	17/05/1995	5	1995	Spring	0	3	3	0.05	0.05
93	Female	GREAT OAK	GREAT OAK	Spring 1995	18/05/1995	5	1995	Spring	0	3	3	0.1	0.1
95	Female	DEAD	RADBROOK COMMON	Spring 1995	18/05/1995	5	1995	Spring	0	3	3	NA	NA
98	Female	BROGDENS BELT	BROGDENS BELT	Spring 1995	21/06/1995	6	1995	Spring	0	4	4	0.1	0.1
98	Female	BROGDENS BELT	BROGDENS BELT	Spring 1995	19/05/1995	5	1995	Spring	0	3	3	0	0
99	Female	DEAD	RADBROOK COMMON	Spring 1995	19/05/1995	5	1995	Spring	0	3	3	NA	NA
100	Female	BROGDENS BELT	BROGDENS BELT	Spring 1996	14/05/1996	5	1996	Spring	1	3	15	0.4	0.4
100	Female	BURKETTS PLANTATION	BURKETTS PLANTATION	Summer 1996	1996-07-08	8	1996	Summer	1	6	18	0.3	0.3
100	Female	BROGDENS BELT	BROGDENS BELT	Spring 1995	21/06/1995	6	1995	Spring	0	4	4	0.2	0.2
100	Female	BROGDENS BELT	BROGDENS BELT	Autumn 1995	1995-11-11	11	1995	Autumn	0	9	9	0.2	0.2
100	Female	BROGDENS BELT	BROGDENS BELT	Spring 1995	20/05/1995	5	1995	Spring	0	3	3	0.1	0.1
103	Female	OUTLIER 1	COMMON PIECE	Spring 1996	1996-02-05	5	1996	Spring	1	3	15	0.5	0.5
103	Female	OUTLIER 1	COMMON PIECE	Autumn 1995	14/11/1995	11	1995	Autumn	0	9	9	0.3	0.3
103	Female	OUTLIER 1	COMMON PIECE	Summer 1996	29/07/1996	7	1996	Summer	1	5	17	0.3	0.3
103	Female	OUTLIER 64	COMMON PIECE	Autumn 1996	1996-04-11	11	1996	Autumn	1	9	21	0.1	0.1
103	Female	OUTLIER 1	COMMON PIECE	Spring 1995	22/05/1995	5	1995	Spring	0	3	3	0	0
105	Female	THORNY CROFT	THORNY CROFT	Spring 1996	1996-01-05	5	1996	Spring	1	3	15	0.5	0.5
105	Female	THORNY CROFT	THORNY CROFT	Autumn 1995	14/11/1995	11	1995	Autumn	0	9	9	0.2	0.2
105	Female	THORNY CROFT	THORNY CROFT	Summer 1996	29/07/1996	7	1996	Summer	1	5	17	0.1	0.1
105	Female	THORNY CROFT	THORNY CROFT	Spring 1995	22/05/1995	5	1995	Spring	0	3	3	0	0
106	Female	THORNY CROFT	THORNY CROFT	Spring 1996	1996-02-05	5	1996	Spring	1	3	15	0.5	0.5
106	Female	OLD COMMON PIECE	COMMON PIECE	Spring 1997	15/05/1997	5	1997	Spring	2	3	27	0.5	0.5
106	Female	THORNY CROFT	THORNY CROFT	Summer 1995	1995-02-08	8	1995	Summer	0	6	6	0.2	0.2
106	Female	THORNY CROFT	THORNY CROFT	Spring 1995	23/05/1995	5	1995	Spring	0	3	3	0	0
109	Female	HILL COPSE	HILL COPSE	Spring 1995	24/05/1995	5	1995	Spring	1	3	15	0.4	0.4
109	Female	CHALET	CHALET	Summer 1995	13/07/1995	7	1995	Summer	1	5	17	0.25	0.25
112	Female	CHALET	CHALET	Spring 1997	1997-12-05	5	1997	Spring	2	3	27	1	1
112	Female	HILL COPSE	HILL COPSE	Summer 1995	1995-05-07	7	1995	Summer	0	5	5	0	0
113	Female	GREAT ASH HILL	GREAT ASH HILL	Spring 1996	26/06/1996	6	1996	Spring	1	4	16	0.5	0.5
113	Female	GREAT ASH HILL	GREAT ASH HILL	Autumn 1996	1996-04-11	11	1996	Autumn	1	9	21	0.5	0.5
113	Female	GREAT ASH HILL	GREAT ASH HILL	Spring 1997	16/05/1997	5	1997	Spring	2	3	27	0.5	0.5
113	Female	GREAT ASH HILL	GREAT ASH HILL	Summer 1996	30/07/1996	7	1996	Summer	1	5	17	0.3	0.3
113	Female	GREAT ASH HILL	GREAT ASH HILL	Spring 1996	1996-07-05	5	1996	Spring	1	3	15	0.2	0.2
113	Female	GREAT ASH HILL	GREAT ASH HILL	Winter 1997	20/01/1997	1	1997	Winter	1	11	23	0.2	0.2
113	Female	GREAT ASH HILL	GREAT ASH HILL	Summer 1995	1995-12-07	7	1995	Summer	0	5	5	0	0
113	Female	GREAT ASH HILL	GREAT ASH HILL	Summer 1995	1995-01-08	8	1995	Summer	0	6	6	0	0
121	Female	CHALET OUTLIER	CHALET OUTLIER	Summer 1995	1995-01-08	8	1995	Summer	0	6	6	0.1	0.1
123	Female	RADBROOK COMMON	RADBROOK COMMON	Summer 1996	1996-05-08	8	1996	Summer	1	6	18	0.4	0.4
123	Female	RADBROOK COMMON	RADBROOK COMMON	Autumn 1996	1996-08-11	11	1996	Autumn	1	9	21	0.4	0.4
123	Female	RADBROOK COMMON	RADBROOK COMMON	Winter 1997	15/01/1997	1	1997	Winter	1	11	23	0.3	0.3
123	Female	RADBROOK COMMON	RADBROOK COMMON	Summer 1995	1995-04-08	8	1995	Summer	0	6	6	0.1	0.1
124	Female	GREAT OAK	GREAT OAK	Summer 1995	1995-05-08	8	1995	Summer	0	6	6	0	0
132	Female	HILL COPSE FLAT OUTLIER	HILL COPSE	Spring 1996	1996-08-05	5	1996	Spring	2	3	27	0.5	0.5
133	Female	GREAT ASH HILL	GREAT ASH HILL	Winter 1998	1998-05-01	1	1998	Winter	1	11	23	NA	NA
133	Female	GREAT ASH HILL	GREAT ASH HILL	Summer 1997	1997-11-08	8	1997	Summer	1	6	18	0.3	0.3
133	Female	GREAT ASH HILL	GREAT ASH HILL	Spring 1996	1996-08-05	5	1996	Spring	0	3	3	0	0
138	Female	GREAT OAK OUTLIER	GREAT OAK OUTLIER	Winter 1997	15/01/1997	1	1997	Winter	0	11	11	NA	NA
138	Female	GREAT OAK OUTLIER	GREAT OAK OUTLIER	Spring 1996	13/05/1996	5	1996	Spring	0	3	3	0	0
140	Female	GREAT OAK	GREAT OAK	Spring 1997	14/05/1997	5	1997	Spring	1	3	15	0.3	0.3
140	Female	GREAT OAK	GREAT OAK	Summer 1997	15/08/1997	8	1997	Summer	1	6	18	0.1	0.1
140	Female	GREAT OAK	GREAT OAK	Spring 1996	14/05/1996	5	1996	Spring	0	3	3	0	0
141	Female	NEALINGS COPSE	NEALINGS COPSE	Spring 1996	15/05/1996	5	1996	Spring	0	3	3	0	0
142	Female	RADBROOK COMMON OUTLIER	RADBROOK COMMON	Spring 1996	15/05/1996	5	1996	Spring	0	3	3	0	0
142	Female	RADBROOK COMMON	RADBROOK COMMON	Summer 1996	1996-07-08	8	1996	Summer	0	6	6	0	0
144	Female	PASTICKS	PASTICKS	Spring 1996	16/05/1996	5	1996	Spring	0	3	3	0	0
147	Female	MARLEY 2	SINGING WAY	Spring 1998	1998-05-06	6	1998	Spring	2	4	28	1.2	1.2
147	Female	JEWS HARP OUTLIER	JEWS HARP	Spring 1997	23/05/1997	5	1997	Spring	1	3	15	0.3	0.3
147	Female	JEWS HARP	JEWS HARP	Summer 1997	18/08/1997	8	1997	Summer	1	6	18	0.3	0.3
147	Female	JEWS HARP	JEWS HARP	Summer 1996	1996-09-08	8	1996	Summer	0	6	6	0.1	0.1
147	Female	JEWS HARP	JEWS HARP	Autumn 1996	1996-12-11	11	1996	Autumn	0	9	9	0.1	0.1
147	Female	JEWS HARP	JEWS HARP	Winter 1997	1997-10-01	1	1997	Winter	0	11	11	0.1	0.1
147	Female	JEWS HARP	JEWS HARP	Autumn 1997	15/11/1997	11	1997	Autumn	1	9	21	0.1	0.1
147	Female	SUNDAYS HILL	SUNDAYS HILL	Spring 1996	16/05/1996	5	1996	Spring	0	3	3	0	0
151	Female	PASTICKS	PASTICKS	Spring 1997	24/05/1997	5	1997	Spring	2	3	27	0.8	0.8
151	Female	PASTICKS OUTLIER	PASTICKS	Spring 1996	18/05/1996	5	1996	Spring	1	3	15	0.5	0.5
151	Female	PASTICKS	PASTICKS	Autumn 1996	1996-11-11	11	1996	Autumn	1	9	21	0.2	0.2
154	Female	MAC BRAKEN	MARLEY MAIN	Spring 1996	18/05/1996	5	1996	Spring	0	3	3	0	0
155	Female	CHALET OUTLIER	CHALET OUTLIER	Autumn 1996	1996-04-11	11	1996	Autumn	0	9	9	NA	NA
155	Female	CHALET OUTLIER	CHALET OUTLIER	Winter 1997	20/01/1997	1	1997	Winter	0	11	11	NA	NA
155	Female	CHALET OUTLIER	CHALET OUTLIER	Summer 1997	16/08/1997	8	1997	Summer	1	6	18	NA	NA
155	Female	CHALET OUTLIER	CHALET OUTLIER	Autumn 1997	1997-05-11	11	1997	Autumn	1	9	21	0.3	0.3
155	Female	CHALET OUTLIER	CHALET OUTLIER	Spring 1997	14/05/1997	5	1997	Spring	1	3	15	0.2	0.2
155	Female	CHALET OUTLIER	CHALET OUTLIER	Spring 1996	26/06/1996	6	1996	Spring	0	4	4	0	0
156	Female	CHALET OUTLIER	CHALET OUTLIER	Spring 1996	26/06/1996	6	1996	Spring	0	4	4	0.2	0.2
156	Female	CHALET OUTLIER	CHALET OUTLIER	Summer 1996	1996-03-08	8	1996	Summer	0	6	6	0.1	0.1
162	Female	OUTLIER 1	COMMON PIECE	Summer 1996	1996-02-07	7	1996	Summer	0	5	5	0	0
164	Female	THORNY CROFT	THORNY CROFT	Summer 1996	30/07/1996	7	1996	Summer	0	5	5	0	0
165	Female	GREAT ASH HILL	GREAT ASH HILL	Summer 1996	31/07/1996	7	1996	Summer	0	5	5	0	0
166	Female	GREAT OAK OUTLIER	GREAT OAK OUTLIER	Spring 1997	14/05/1997	5	1997	Spring	1	3	15	1	1
166	Female	GREAT OAK OUTLIER	GREAT OAK OUTLIER	Summer 1997	14/08/1997	8	1997	Summer	1	6	18	0.8	0.8
166	Female	GREAT OAK OUTLIER	GREAT OAK OUTLIER	Autumn 1996	1996-08-11	11	1996	Autumn	0	9	9	0.2	0.2
166	Female	GREAT OAK OUTLIER	GREAT OAK OUTLIER	Summer 1996	1996-01-08	8	1996	Summer	0	6	6	0.05	0.05
167	Female	CHALET OUTLIER	CHALET OUTLIER	Summer 1996	1996-01-08	8	1996	Summer	0	6	6	0	0
168	Female	HILL COPSE	HILL COPSE	Summer 1996	1996-02-08	8	1996	Summer	1	6	18	0.5	0.5
169	Female	CHALET OUTLIER	CHALET OUTLIER	Summer 1996	1996-03-08	8	1996	Summer	0	6	6	NA	NA
169	Female	CHALET OUTLIER	CHALET OUTLIER	Autumn 1996	1996-04-11	11	1996	Autumn	0	9	9	NA	NA
169	Female	RADBROOK COMMON OUTLIER	RADBROOK COMMON	Spring 1998	1998-03-06	6	1998	Spring	2	4	28	2	2
169	Female	CHALET OUTLIER	CHALET OUTLIER	Spring 1997	13/05/1997	5	1997	Spring	1	3	15	0.6	0.6
169	Female	CHALET OUTLIER	CHALET OUTLIER	Spring 1998	28/05/1998	5	1998	Spring	2	3	27	0.6	0.6
169	Female	CHALET OUTLIER	CHALET OUTLIER	Autumn 1997	1997-05-11	11	1997	Autumn	1	9	21	0.5	0.5
169	Female	CHALET OUTLIER	CHALET OUTLIER	Winter 1998	1998-06-02	2	1998	Winter	2	0	24	0.5	0.5
169	Female	CHALET OUTLIER	CHALET OUTLIER	Summer 1997	16/08/1997	8	1997	Summer	1	6	18	0.3	0.3
169	Female	CHALET OUTLIER	CHALET OUTLIER	Winter 1998	1998-05-01	1	1998	Winter	1	11	23	0.2	0.2
169	Female	CHALET OUTLIER	CHALET OUTLIER	Winter 1997	20/01/1997	1	1997	Winter	0	11	11	0.1	0.1
169	Female	CHALET OUTLIER	CHALET OUTLIER	Spring 1996	1996-09-05	5	1996	Spring	0	3	3	0	0
173	Female	BROGDENS BELT	BROGDENS BELT	Summer 1996	1996-07-08	8	1996	Summer	0	6	6	0	0
174	Female	BOTLEY LODGE	BOTLEY LODGE	Summer 1996	1996-08-08	8	1996	Summer	1	6	18	0.1	0.1
176	Female	CHALET OUTLIER	CHALET OUTLIER	Spring 1997	13/05/1997	5	1997	Spring	2	3	27	0.5	0.5
176	Female	CHALET OUTLIER	CHALET OUTLIER	Autumn 1996	1996-05-11	11	1996	Autumn	0	9	9	0.1	0.1
176	Female	CHALET OUTLIER	CHALET OUTLIER	Winter 1997	20/01/1997	1	1997	Winter	0	11	11	0.1	0.1
178	Female	RADBROOK COMMON OUTLIER	RADBROOK COMMON	Spring 1997	19/05/1997	5	1997	Spring	2	3	27	1.5	1.5
178	Female	RADBROOK COMMON	RADBROOK COMMON	Autumn 1996	1996-07-11	11	1996	Autumn	1	9	21	0.3	0.3
180	Female	SUNDAYS HILL	SUNDAYS HILL	Autumn 1996	13/11/1996	11	1996	Autumn	0	9	9	0.3	0.3
180	Female	NEALINGS COPSE	NEALINGS COPSE	Winter 1998	1998-12-01	1	1998	Winter	1	11	23	0.2	0.2
181	Female	KEEPERS HUT	HILL COPSE	Spring 1997	1997-12-05	5	1997	Spring	2	3	27	0.8	0.8
184	Female	KEEPERS HUT	HILL COPSE	Autumn 1997	1997-11-11	11	1997	Autumn	0	9	9	0.5	0.5
184	Female	KEEPERS HUT	HILL COPSE	Spring 1999	1999-02-06	6	1999	Spring	2	4	28	0.5	0.5
184	Female	KEEPERS HUT	HILL COPSE	Winter 1999	22/01/1999	1	1999	Winter	1	11	23	0.3	0.3
184	Female	KEEPERS HUT	HILL COPSE	Winter 1998	1998-10-01	1	1998	Winter	0	11	11	0.2	0.2
184	Female	KEEPERS HUT	HILL COPSE	Summer 1997	14/08/1997	8	1997	Summer	0	6	6	0.1	0.1
184	Female	KEEPERS HUT	HILL COPSE	Spring 1997	1997-12-05	5	1997	Spring	0	3	3	0	0
185	Female	HILL COPSE MIDDLE OUTLIER	HILL COPSE	Spring 1997	1997-12-05	5	1997	Spring	0	3	3	0	0
189	Female	FIREBREAK	GREAT ASH HILL	Spring 1997	15/05/1997	5	1997	Spring	2	3	27	1.5	1.5
191	Female	MOUNT	BROGDENS BELT	Spring 1997	17/05/1997	5	1997	Spring	0	3	3	0	0
193	Female	LOWER SEEDS	LOWER SEEDS	Summer 1997	23/08/1997	8	1997	Summer	1	6	18	1	1
193	Female	LOWER SEEDS	LOWER SEEDS	Spring 1997	20/05/1997	5	1997	Spring	1	3	15	0.8	0.8
193	Female	RAT PENS REPELLENT SITE	LOWER SEEDS	Spring 1998	1998-03-06	6	1998	Spring	2	4	28	0.6	0.6
194	Female	BROGDENS BELT	BROGDENS BELT	Spring 1997	20/05/1997	5	1997	Spring	1	3	15	1	1
194	Female	BROGDENS BELT	BROGDENS BELT	Autumn 1997	14/11/1997	11	1997	Autumn	1	9	21	0.5	0.5
196	Female	JACK BRACKEN	MARLEY MAIN	Spring 1997	22/05/1997	5	1997	Spring	1	3	15	0.3	0.3
197	Female	JEWS HARP	JEWS HARP	Spring 1997	22/05/1997	5	1997	Spring	0	3	3	0	0
198	Female	BOTLEY LODGE	BOTLEY LODGE	Spring 1997	22/05/1997	5	1997	Spring	0	3	3	0	0
199	Female	PASTICKS	PASTICKS	Spring 1997	22/05/1997	5	1997	Spring	0	3	3	0	0
199	Female	PASTICKS	PASTICKS	Summer 1997	19/08/1997	8	1997	Summer	0	6	6	0	0
202	Female	PASTICKS OUTLIER	PASTICKS	Winter 1999	13/01/1999	1	1999	Winter	1	11	23	0.3	0.3
202	Female	PASTICKS	PASTICKS	Summer 1997	18/08/1997	8	1997	Summer	0	6	6	0	0
203	Female	MOUNT	BROGDENS BELT	Summer 1997	1997-11-08	8	1997	Summer	0	6	6	0	0
206	Female	HILL COPSE FLAT OUTLIER	HILL COPSE	Summer 1997	15/08/1997	8	1997	Summer	0	6	6	0	0
209	Female	BOTLEY LODGE	BOTLEY LODGE	Summer 1997	19/08/1997	8	1997	Summer	1	6	18	0.3	0.3
212	Female	CHALET	CHALET	Autumn 1997	1997-05-11	11	1997	Autumn	0	9	9	0.2	0.2
214	Female	UPPER FOLLIES	UPPER FOLLIES	Autumn 1997	1997-10-11	11	1997	Autumn	1	9	21	0.5	0.5
215	Female	PASTICKS	PASTICKS	Spring 2000	25/05/2000	5	2000	Spring	2	3	27	0.6	0.6
215	Female	PASTICKS	PASTICKS	Summer 1999	14/08/1999	8	1999	Summer	1	6	18	0.4	0.4
219	Female	FIREBREAK	FIREBREAK	Spring 1998	25/05/1998	5	1998	Spring	2	3	27	0.3	0.3
221	Female	FIREBREAK	FIREBREAK	Spring 1998	25/05/1998	5	1998	Spring	0	3	3	0.02	0.02
222	Female	FIREBREAK	FIREBREAK	Spring 1998	25/05/1998	5	1998	Spring	0	3	3	0.05	0.05
224	Female	MOUNT	BROGDENS BELT	Spring 1998	27/05/1998	5	1998	Spring	1	3	15	0.4	0.4
224	Female	MOUNT	BROGDENS BELT	Summer 1997	1997-12-08	8	1997	Summer	0	6	6	0.1	0.1
225	Female	JEWS HARP	JEWS HARP	Spring 1998	28/05/1998	5	1998	Spring	0	3	3	NA	NA
227	Female	NEALINGS COPSE	NEALINGS COPSE	Spring 1998	1998-01-06	6	1998	Spring	0	4	4	0.1	0.1
228	Female	SUNDAYS HILL OUTLIER	SUNDAYS HILL	Spring 1998	1998-04-06	6	1998	Spring	0	4	4	NA	NA
228	Female	LAWSONS RIDGE	SUNDAYS HILL	Spring 1999	29/05/1999	5	1999	Spring	1	3	15	0.3	0.3
230	Female	PASTICKS	PASTICKS	Spring 1998	1998-04-06	6	1998	Spring	1	4	16	0.5	0.5
231	Female	PASTICKS	PASTICKS	Spring 1998	1998-04-06	6	1998	Spring	0	4	4	0	0
233	Female	JEWS HARP	JEWS HARP	Summer 1998	15/07/1998	7	1998	Summer	1	5	17	0.3	0.3
233	Female	JEWS HARP	JEWS HARP	Spring 1998	1998-05-06	6	1998	Spring	1	4	16	0.2	0.2
233	Female	JEWS HARP	JEWS HARP	Spring 1999	1999-05-06	6	1999	Spring	2	4	28	0.2	0.2
233	Female	JEWS HARP	JEWS HARP	Summer 1998	22/08/1998	8	1998	Summer	1	6	18	0.1	0.1
239	Female	PASTICKS OUTLIER	PASTICKS	Summer 1998	16/07/1998	7	1998	Summer	0	5	5	NA	NA
240	Female	JACK BRACKEN	MARLEY MAIN	Summer 1998	16/07/1998	7	1998	Summer	0	5	5	NA	NA
241	Female	CHALET	CHALET	Summer 1998	1998-11-08	8	1998	Summer	0	6	6	0.2	0.2
244	Female	FIREBREAK	FIREBREAK	Summer 1998	14/08/1998	8	1998	Summer	0	6	6	NA	NA
244	Female	JEWS HARP ANNEX	JEWS HARP	Spring 1999	1999-05-06	6	1999	Spring	1	4	16	0.5	0.5
245	Female	OUTLIER 1	COMMON PIECE	Summer 1998	15/08/1998	8	1998	Summer	1	6	18	0.2	0.2
249	Female	PASTICKS	PASTICKS	Summer 1998	20/08/1998	8	1998	Summer	0	6	6	NA	NA
251	Female	PASTICKS	PASTICKS	Summer 1998	20/08/1998	8	1998	Summer	0	6	6	NA	NA
252	Female	MAC BRAKEN	MARLEY MAIN	Summer 1998	20/08/1998	8	1998	Summer	0	6	6	0.1	0.1
253	Female	PASTICKS	PASTICKS	Summer 1998	21/08/1998	8	1998	Summer	0	6	6	NA	NA
254	Female	JACK BRACKEN	MARLEY MAIN	Summer 1998	21/08/1998	8	1998	Summer	1	6	18	0.2	0.2
259	Female	PASTICKS OUTLIER	PASTICKS	Autumn 1998	26/11/1998	11	1998	Autumn	0	9	9	0.1	0.1
260	Female	PASTICKS OUTLIER	PASTICKS	Autumn 1998	26/11/1998	11	1998	Autumn	1	9	21	NA	NA
262	Female	CHALET OUTLIER	CHALET OUTLIER	Summer 1999	1999-03-09	9	1999	Summer	1	7	19	0.2	0.2
265	Female	NEALINGS COPSE	NEALINGS COPSE	Spring 1999	28/05/1999	5	1999	Spring	0	3	3	NA	NA
265	Female	NEALINGS COPSE	NEALINGS COPSE	Spring 2000	22/06/2000	6	2000	Spring	1	4	16	0.5	0.5
265	Female	NEALINGS COPSE	NEALINGS COPSE	Spring 2001	2001-08-06	6	2001	Spring	2	4	28	0.4	0.4
266	Female	SUNDAYS HILL OUTLIER	SUNDAYS HILL	Spring 2000	31/05/2000	5	2000	Spring	1	3	15	NA	NA
266	Female	SUNDAYS HILL OUTLIER	SUNDAYS HILL	Spring 1999	28/05/1999	5	1999	Spring	0	3	3	0.05	0.05
267	Female	CHALET	CHALET	Spring 1999	31/05/1999	5	1999	Spring	1	3	15	0.5	0.5
269	Female	CHALET OUTLIER	CHALET OUTLIER	Spring 1999	31/05/1999	5	1999	Spring	0	3	3	NA	NA
270	Female	FIREBREAK	GREAT ASH HILL	Spring 1999	31/05/1999	5	1999	Spring	0	3	3	NA	NA
271	Female	CHALET	CHALET	Spring 1999	1999-02-06	6	1999	Spring	2	4	28	0.2	0.2
271	Female	HILL COPSE EASTERN OUTLIER	HILL COPSE	Summer 1997	14/08/1997	8	1997	Summer	0	6	6	0.1	0.1
272	Female	FIREBREAK	GREAT ASH HILL	Spring 1999	1999-02-06	6	1999	Spring	1	4	16	0.5	0.5
275	Female	BOTLEY LODGE	BOTLEY LODGE	Spring 1999	1999-03-06	6	1999	Spring	0	4	4	0.2	0.2
277	Female	PASTICKS LEFT OUTLIER	PASTICKS	Spring 1999	1999-03-06	6	1999	Spring	0	4	4	NA	NA
277	Female	PASTICKS	PASTICKS	Summer 2000	2000-12-07	7	2000	Summer	1	5	17	0.2	0.2
277	Female	PASTICKS LEFT OUTLIER	PASTICKS	Summer 1999	13/08/1999	8	1999	Summer	0	6	6	0.05	0.05
278	Female	BOTLEY LODGE	BOTLEY LODGE	Spring 1999	1999-03-06	6	1999	Spring	0	4	4	NA	NA
278	Female	BOTLEY LODGE	BOTLEY LODGE	Spring 2000	27/05/2000	5	2000	Spring	1	3	15	NA	NA
278	Female	BOTLEY LODGE	BOTLEY LODGE	Autumn 1999	27/11/1999	11	1999	Autumn	0	9	9	0.3	0.3
279	Female	UPPER FOLLIES	UPPER FOLLIES	Spring 1999	1999-03-06	6	1999	Spring	0	4	4	NA	NA
279	Female	UPPER FOLLIES	UPPER FOLLIES	Summer 1999	13/08/1999	8	1999	Summer	0	6	6	0.05	0.05
280	Female	PASTICKS LEFT OUTLIER	PASTICKS	Spring 1999	1999-03-06	6	1999	Spring	0	4	4	NA	NA
284	Female	PASTICKS LEFT OUTLIER	PASTICKS	Summer 1999	1999-12-08	8	1999	Summer	0	6	6	0.1	0.1
285	Female	PASTICKS	PASTICKS	Summer 2001	17/08/2001	8	2001	Summer	1	6	18	1	1
285	Female	PASTICKS	PASTICKS	Summer 2001	27/07/2001	7	2001	Summer	1	5	17	0.8	0.8
286	Female	GREAT WOOD	GREAT ASH HILL	Spring 2000	23/05/2000	5	2000	Spring	0	3	3	NA	NA
289	Female	THORNY CROFT	THORNY CROFT	Spring 2001	14/06/2001	6	2001	Spring	2	4	28	0.4	0.4
289	Female	THORNY CROFT	THORNY CROFT	Summer 2000	27/07/2000	7	2000	Summer	1	5	17	0.2	0.2
291	Female	THORNY CROFT	THORNY CROFT	Spring 1998	25/05/1998	5	1998	Spring	0	3	3	NA	NA
291	Female	THORNY CROFT	THORNY CROFT	Spring 1999	1999-09-06	6	1999	Spring	1	4	16	NA	NA
293	Female	BOTLEY LODGE	BOTLEY LODGE	Summer 1999	13/08/1999	8	1999	Summer	0	6	6	0.1	0.1
293	Female	BOTLEY LODGE	BOTLEY LODGE	Summer 2000	18/07/2000	7	2000	Summer	1	5	17	0.01	0.01
295	Female	JACK BRACKEN	MARLEY MAIN	Summer 1999	14/08/1999	8	1999	Summer	0	6	6	0.05	0.05
299	Female	CHALET OUTLIER	CHALET OUTLIER	Summer 2000	24/07/2000	7	2000	Summer	1	5	17	NA	NA
299	Female	CHALET OUTLIER	CHALET OUTLIER	Spring 2001	2001-12-06	6	2001	Spring	2	4	28	0.3	0.3
299	Female	CHALET OUTLIER	CHALET OUTLIER	Summer 1999	1999-02-09	9	1999	Summer	0	7	7	0.2	0.2
299	Female	CHALET OUTLIER	CHALET OUTLIER	Autumn 1999	17/11/1999	11	1999	Autumn	0	9	9	0.2	0.2
299	Female	CHALET OUTLIER	CHALET OUTLIER	Autumn 2000	2000-01-11	11	2000	Autumn	1	9	21	0.2	0.2
300	Female	CHALET	CHALET	Summer 2000	25/07/2000	7	2000	Summer	1	5	17	0.1	0.1
300	Female	CHALET	CHALET	Summer 1999	1999-02-09	9	1999	Summer	1	7	19	0.1	0.1
301	Female	FIREBREAK	GREAT ASH HILL	Summer 1999	1999-02-09	9	1999	Summer	0	7	7	0.1	0.1
302	Female	CHALET	CHALET	Summer 2000	25/07/2000	7	2000	Summer	1	5	17	0.4	0.4
302	Female	LOWER SEEDS	LOWER SEEDS	Spring 2001	2001-08-06	6	2001	Spring	2	4	28	0.2	0.2
302	Female	CHALET ANNEX	CHALET	Summer 1999	1999-02-09	9	1999	Summer	0	7	7	0.05	0.05
304	Female	KEEPERS HUT	HILL COPSE	Summer 1999	1999-03-09	9	1999	Summer	1	7	19	0.3	0.3
304	Female	KEEPERS HUT	HILL COPSE	Winter 2001	2001-11-01	1	2001	Winter	1	11	23	0.2	0.2
304	Female	KEEPERS HUT	HILL COPSE	Spring 2001	2001-12-06	6	2001	Spring	2	4	28	0.2	0.2
305	Female	HILL COPSE	HILL COPSE	Spring 2001	2001-11-06	6	2001	Spring	2	4	28	NA	NA
305	Female	CHALET	CHALET	Autumn 2000	2000-03-11	11	2000	Autumn	1	9	21	0.7	0.7
305	Female	CHALET	CHALET	Winter 2001	2001-10-01	1	2001	Winter	1	11	23	0.4	0.4
305	Female	CHALET	CHALET	Summer 1999	1999-03-09	9	1999	Summer	0	7	7	0.2	0.2
313	Female	PASTICKS	PASTICKS	Summer 2000	2000-12-07	7	2000	Summer	1	5	17	0.3	0.3
314	Female	LOWER SEEDS	LOWER SEEDS	Autumn 1999	23/11/1999	11	1999	Autumn	1	9	21	0.6	0.6
317	Female	THORNY CROFT	THORNY CROFT	Spring 1998	25/05/1998	5	1998	Spring	1	3	15	1	1
319	Female	CHALET	CHALET	Spring 2002	14/06/2002	6	2002	Spring	2	4	28	0.5	0.5
319	Female	GREAT WOOD	GREAT ASH HILL	Spring 2001	16/06/2001	6	2001	Spring	1	4	16	0.3	0.3
319	Female	GREAT WOOD	GREAT ASH HILL	Autumn 2001	2001-04-11	11	2001	Autumn	1	9	21	0.3	0.3
319	Female	GREAT ASH HILL	GREAT ASH HILL	Autumn 2000	2000-02-11	11	2000	Autumn	0	9	9	0.1	0.1
319	Female	GREAT ASH HILL	GREAT ASH HILL	Summer 2000	27/07/2000	7	2000	Summer	0	5	5	0.05	0.05
319	Female	GREAT ASH HILL	GREAT ASH HILL	Spring 2000	23/05/2000	5	2000	Spring	0	3	3	0	0
320	Female	GREAT ASH HILL	GREAT ASH HILL	Spring 2000	23/05/2000	5	2000	Spring	0	3	3	NA	NA
320	Female	GREAT ASH HILL	GREAT ASH HILL	Summer 2000	29/07/2000	7	2000	Summer	0	5	5	NA	NA
320	Female	GREAT ASH HILL TOP	GREAT ASH HILL	Spring 2002	2002-11-06	6	2002	Spring	2	4	28	NA	NA
320	Female	CLEARING OUTLIER	GREAT ASH HILL	Autumn 2001	2001-04-11	11	2001	Autumn	1	9	21	0.3	0.3
320	Female	CLEARING OUTLIER	GREAT ASH HILL	Winter 2002	2002-10-01	1	2002	Winter	1	11	23	0.1	0.1
320	Female	GREAT WOOD	GREAT ASH HILL	Autumn 2000	2000-02-11	11	2000	Autumn	0	9	9	0.05	0.05
320	Female	GREAT ASH HILL	GREAT ASH HILL	Spring 2001	14/06/2001	6	2001	Spring	1	4	16	0.05	0.05
321	Female	MAC BRAKEN	MARLEY MAIN	Spring 2000	23/05/2000	5	2000	Spring	0	3	3	0	0
322	Female	MARLEY 2	SINGING WAY	Spring 2000	23/05/2000	5	2000	Spring	0	3	3	0	0
323	Female	MOUNT	BROGDENS BELT	Spring 2000	23/05/2000	5	2000	Spring	0	3	3	0	0
324	Female	CHALET	CHALET	Autumn 2001	2001-02-11	11	2001	Autumn	1	9	21	NA	NA
324	Female	CHALET	CHALET	Winter 2002	2002-07-01	1	2002	Winter	1	11	23	0.4	0.4
324	Female	GREAT WOOD	GREAT ASH HILL	Spring 2000	22/05/2000	5	2000	Spring	0	3	3	0.1	0.1
324	Female	CHALET	CHALET	Summer 2000	24/07/2000	7	2000	Summer	0	5	5	0.01	0.01
326	Female	HOLLY HILL	COMMON PIECE	Spring 2000	24/05/2000	5	2000	Spring	0	3	3	NA	NA
326	Female	HOLLY HILL	COMMON PIECE	Summer 2000	27/07/2000	7	2000	Summer	0	5	5	0.05	0.05
328	Female	MARLEY MAIN	MARLEY MAIN	Autumn 2000	2000-10-11	11	2000	Autumn	0	9	9	0.3	0.3
328	Female	MAC BRAKEN	MARLEY MAIN	Spring 2000	26/05/2000	5	2000	Spring	0	3	3	0	0
331	Female	PASTICKS OUTLIER	PASTICKS	Spring 2000	26/05/2000	5	2000	Spring	1	3	15	0.2	0.2
331	Female	PASTICKS	PASTICKS	Summer 2000	19/07/2000	7	2000	Summer	1	5	17	0.2	0.2
333	Female	RADBROOK COMMON OUTLIER	RADBROOK COMMON	Summer 2000	21/07/2000	7	2000	Summer	0	5	5	NA	NA
333	Female	RADBROOK COMMON OUTLIER	RADBROOK COMMON	Spring 2001	2001-09-06	6	2001	Spring	1	4	16	0.2	0.2
333	Female	RADBROOK COMMON	RADBROOK COMMON	Spring 2000	29/05/2000	5	2000	Spring	0	3	3	0.1	0.1
335	Female	LOWER SEEDS	LOWER SEEDS	Spring 2000	30/05/2000	5	2000	Spring	0	3	3	NA	NA
335	Female	LOWER SEEDS	LOWER SEEDS	Summer 2000	21/07/2000	7	2000	Summer	0	5	5	NA	NA
335	Female	LOWER SEEDS	LOWER SEEDS	Autumn 2000	2000-06-11	11	2000	Autumn	0	9	9	0.3	0.3
335	Female	LOWER SEEDS	LOWER SEEDS	Winter 2001	2001-08-01	1	2001	Winter	0	11	11	0.2	0.2
335	Female	LOWER SEEDS	LOWER SEEDS	Spring 2001	2001-08-06	6	2001	Spring	1	4	16	0.2	0.2
335	Female	LAWSONS RIDGE	SUNDAYS HILL	Autumn 2001	2001-07-11	11	2001	Autumn	1	9	21	0.1	0.1
336	Female	LOWER SEEDS	LOWER SEEDS	Spring 2002	18/06/2002	6	2002	Spring	2	4	28	0.2	0.2
336	Female	LOWER SEEDS	LOWER SEEDS	Spring 2001	2001-07-06	6	2001	Spring	1	4	16	0.1	0.1
336	Female	LOWER SEEDS	LOWER SEEDS	Spring 2000	30/05/2000	5	2000	Spring	0	3	3	0.05	0.05
336	Female	LOWER SEEDS	LOWER SEEDS	Summer 2000	20/07/2000	7	2000	Summer	0	5	5	0.01	0.01
337	Female	BURKETTS PLANTATION	BURKETTS PLANTATION	Spring 2001	2001-08-06	6	2001	Spring	1	4	16	0.4	0.4
337	Female	BURKETTS PLANTATION	BURKETTS PLANTATION	Autumn 2000	2000-07-11	11	2000	Autumn	0	9	9	0.2	0.2
337	Female	BURKETTS PLANTATION	BURKETTS PLANTATION	Summer 2001	14/08/2001	8	2001	Summer	1	6	18	0.2	0.2
337	Female	BURKETTS PLANTATION	BURKETTS PLANTATION	Winter 2001	2001-08-01	1	2001	Winter	0	11	11	0.1	0.1
337	Female	BURKETTS PLANTATION	BURKETTS PLANTATION	Spring 2000	30/05/2000	5	2000	Spring	0	3	3	0.05	0.05
339	Female	CHALET OUTLIER	CHALET OUTLIER	Spring 2000	2000-01-06	6	2000	Spring	0	4	4	NA	NA
339	Female	CLEARING OUTLIER	GREAT ASH HILL	Summer 2001	2001-08-08	8	2001	Summer	1	6	18	NA	NA
339	Female	CLEARING OUTLIER	GREAT ASH HILL	Spring 2001	16/06/2001	6	2001	Spring	1	4	16	0.2	0.2
340	Female	GATES Outlier	COMMON PIECE	Spring 2000	2000-01-06	6	2000	Spring	0	4	4	0.1	0.1
341	Female	KEEPERS HUT	HILL COPSE	Spring 2000	2000-01-06	6	2000	Spring	0	4	4	NA	NA
341	Female	Hill Copse Oblivian	HILL COPSE	Spring 2001	2001-12-06	6	2001	Spring	1	4	16	0.2	0.2
342	Female	CHALET	CHALET	Spring 2000	2000-01-06	6	2000	Spring	0	4	4	NA	NA
342	Female	CHALET	CHALET	Autumn 2000	2000-01-11	11	2000	Autumn	0	9	9	NA	NA
342	Female	CHALET	CHALET	Spring 2002	13/06/2002	6	2002	Spring	2	4	28	0.6	0.6
342	Female	CHALET	CHALET	Summer 2000	25/07/2000	7	2000	Summer	0	5	5	0.05	0.05
345	Female	PASTICKS	PASTICKS	Spring 2000	20/06/2000	6	2000	Spring	0	4	4	NA	NA
345	Female	PASTICKS	PASTICKS	Summer 2000	2000-11-07	7	2000	Summer	0	5	5	0.05	0.05
346	Female	SUNDAYS HILL OUTLIER	SUNDAYS HILL	Spring 2001	2001-08-06	6	2001	Spring	1	4	16	0.3	0.3
346	Female	SUNDAYS HILL OUTLIER 2	SUNDAYS HILL	Summer 2000	20/07/2000	7	2000	Summer	0	5	5	0.1	0.1
347	Female	BOTLEY LODGE	BOTLEY LODGE	Spring 1995	1995-08-06	6	1995	Spring	0	4	4	0.1	0.1
349	Female	BROGDENS BELT	BROGDENS BELT	Autumn 2000	2000-07-11	11	2000	Autumn	0	9	9	NA	NA
349	Female	BROGDENS BELT	BROGDENS BELT	Spring 2001	2001-05-06	6	2001	Spring	1	4	16	0.2	0.2
349	Female	BROGDENS BELT	BROGDENS BELT	Spring 2002	18/06/2002	6	2002	Spring	2	4	28	0.2	0.2
349	Female	BROGDENS BELT OUTLIER	BROGDENS BELT	Summer 2000	21/07/2000	7	2000	Summer	0	5	5	0.05	0.05
353	Female	FIREBREAK	FIREBREAK	Spring 2002	13/06/2002	6	2002	Spring	2	4	28	0.3	0.3
353	Female	FIREBREAK	FIREBREAK	Autumn 2001	2001-02-11	11	2001	Autumn	1	9	21	0.2	0.2
353	Female	FIREBREAK	FIREBREAK	Autumn 2000	2000-01-11	11	2000	Autumn	0	9	9	0.1	0.1
353	Female	FIREBREAK	FIREBREAK	Spring 2001	2001-11-06	6	2001	Spring	1	4	16	0.1	0.1
353	Female	FIREBREAK	FIREBREAK	Summer 2001	2001-09-08	8	2001	Summer	1	6	18	0.1	0.1
353	Female	FIREBREAK	FIREBREAK	Summer 2000	24/07/2000	7	2000	Summer	0	5	5	0.05	0.05
353	Female	FIREBREAK	FIREBREAK	Winter 2002	2002-08-01	1	2002	Winter	1	11	23	0.05	0.05
354	Female	CHALET OUTLIER	CHALET OUTLIER	Spring 2002	14/06/2002	6	2002	Spring	2	4	28	0.8	0.8
354	Female	DITCH OUTLIER	CHALET OUTLIER	Summer 2000	24/07/2000	7	2000	Summer	0	5	5	0.01	0.01
355	Female	CHALET OUTLIER	CHALET OUTLIER	Summer 2001	2001-09-08	8	2001	Summer	1	6	18	0.3	0.3
355	Female	CHALET OUTLIER	CHALET OUTLIER	Summer 2000	24/07/2000	7	2000	Summer	0	5	5	0.05	0.05
356	Female	FIREBREAK	FIREBREAK	Summer 2000	26/07/2000	7	2000	Summer	1	5	17	NA	NA
358	Female	GREAT OAK OUTLIER	GREAT OAK OUTLIER	Summer 2000	26/07/2000	7	2000	Summer	1	5	17	0.1	0.1
359	Female	GREAT ASH HILL	GREAT ASH HILL	Summer 2000	27/07/2000	7	2000	Summer	1	5	17	0.1	0.1
359	Female	GREAT ASH HILL	GREAT ASH HILL	Spring 2001	14/06/2001	6	2001	Spring	2	4	28	0.1	0.1
361	Female	GREAT ASH HILL	GREAT ASH HILL	Spring 2002	2002-11-06	6	2002	Spring	2	4	28	0.6	0.6
361	Female	GREAT WOOD	GREAT ASH HILL	Autumn 2001	2001-02-11	11	2001	Autumn	1	9	21	0.2	0.2
361	Female	GREAT ASH HILL TOP	GREAT ASH HILL	Winter 2002	2002-10-01	1	2002	Winter	1	11	23	0.2	0.2
361	Female	GREAT ASH HILL	GREAT ASH HILL	Spring 2001	14/06/2001	6	2001	Spring	1	4	16	0.1	0.1
361	Female	GREAT ASH HILL	GREAT ASH HILL	Summer 2000	28/07/2000	7	2000	Summer	0	5	5	0.05	0.05
361	Female	GREAT ASH HILL	GREAT ASH HILL	Autumn 2000	2000-02-11	11	2000	Autumn	0	9	9	0.05	0.05
361	Female	GREAT ASH HILL	GREAT ASH HILL	Summer 2001	2001-06-08	8	2001	Summer	1	6	18	0.05	0.05
362	Female	CHALET	CHALET	Autumn 2000	2000-01-11	11	2000	Autumn	0	9	9	NA	NA
362	Female	CHALET	CHALET	Autumn 2001	2001-02-11	11	2001	Autumn	1	9	21	0.4	0.4
362	Female	CHALET	CHALET	Summer 2001	2001-09-08	8	2001	Summer	1	6	18	0.2	0.2
362	Female	CHALET	CHALET	Spring 2002	15/06/2002	6	2002	Spring	2	4	28	0.2	0.2
365	Female	CHALET OUTLIER	CHALET OUTLIER	Autumn 2000	2000-01-11	11	2000	Autumn	0	9	9	NA	NA
367	Female	THORNY CROFT UPPER	THORNY CROFT	Winter 2002	2002-10-01	1	2002	Winter	0	11	11	0.2	0.2
368	Female	MARLEY MAIN	MARLEY MAIN	Spring 2002	22/06/2002	6	2002	Spring	2	4	28	0.6	0.6
368	Female	MARLEY MAIN	MARLEY MAIN	Spring 2001	2001-04-06	6	2001	Spring	1	4	16	0.3	0.3
372	Female	UPPER FOLLIES	UPPER FOLLIES	Spring 2002	21/06/2002	6	2002	Spring	1	4	16	0.3	0.3
372	Female	UPPER FOLLIES	UPPER FOLLIES	Spring 2001	2001-04-06	6	2001	Spring	0	4	4	0.01	0.01
373	Female	JEWS HARP	JEWS HARP	Spring 2001	2001-04-06	6	2001	Spring	0	4	4	NA	NA
374	Female	UPPER FOLLIES	UPPER FOLLIES	Spring 2001	2001-04-06	6	2001	Spring	0	4	4	NA	NA
375	Female	JEWS HARP	JEWS HARP	Summer 2001	16/08/2001	8	2001	Summer	0	6	6	0.2	0.2
375	Female	JEWS HARP ANNEX	JEWS HARP	Spring 2001	2001-05-06	6	2001	Spring	0	4	4	0.1	0.1
375	Female	JEWS HARP	JEWS HARP	Summer 2001	26/07/2001	7	2001	Summer	0	5	5	0.05	0.05
379	Female	PASTICKS UPPER OUTLIER 2	PASTICKS	Winter 2003	18/01/2003	1	2003	Winter	1	11	23	0.3	0.3
379	Female	PASTICKS	PASTICKS	Spring 2003	2003-09-06	6	2003	Spring	2	4	28	0.3	0.3
379	Female	PASTICKS	PASTICKS	Summer 2002	2002-11-09	9	2002	Summer	1	7	19	0.2	0.2
379	Female	PASTICKS	PASTICKS	Spring 2002	21/06/2002	6	2002	Spring	1	4	16	0.1	0.1
379	Female	PASTICKS	PASTICKS	Spring 2001	2001-05-06	6	2001	Spring	0	4	4	0.01	0.01
379	Female	PASTICKS	PASTICKS	Summer 2001	18/08/2001	8	2001	Summer	0	6	6	0	0
381	Female	PASTICKS	PASTICKS	Autumn 2001	2001-09-11	11	2001	Autumn	0	9	9	0.2	0.2
381	Female	PASTICKS	PASTICKS	Summer 2001	27/07/2001	7	2001	Summer	0	5	5	0.05	0.05
382	Female	PASTICKS OUTLIER	PASTICKS	Spring 2001	2001-05-06	6	2001	Spring	0	4	4	NA	NA
382	Female	PASTICKS	PASTICKS	Spring 2003	2003-11-06	6	2003	Spring	2	4	28	NA	NA
382	Female	PASTICKS	PASTICKS	Spring 2002	21/06/2002	6	2002	Spring	1	4	16	0.4	0.4
382	Female	PASTICKS UPPER OUTLIER 2	PASTICKS	Winter 2003	18/01/2003	1	2003	Winter	1	11	23	0.4	0.4
382	Female	PASTICKS	PASTICKS	Summer 2001	16/08/2001	8	2001	Summer	0	6	6	0.2	0.2
382	Female	PASTICKS	PASTICKS	Autumn 2001	2001-09-11	11	2001	Autumn	0	9	9	0.2	0.2
382	Female	PASTICKS UPPER OUTLIER 2	PASTICKS	Summer 2002	2002-09-09	9	2002	Summer	1	7	19	0.2	0.2
386	Female	PASTICKS	PASTICKS	Spring 2001	2001-06-06	6	2001	Spring	0	4	4	NA	NA
387	Female	CHUNKY CAP	RADBROOK COMMON	Spring 2001	2001-07-06	6	2001	Spring	0	4	4	0.01	0.01
388	Female	RADBROOK COMMON	RADBROOK COMMON	Spring 2003	2003-12-06	6	2003	Spring	2	4	28	1.2	1.2
388	Female	RADBROOK COMMON OUTLIER	RADBROOK COMMON	Summer 2002	2002-06-09	9	2002	Summer	1	7	19	0.6	0.6
388	Female	RADBROOK COMMON OUTLIER	RADBROOK COMMON	Spring 2002	17/06/2002	6	2002	Spring	1	4	16	0.4	0.4
388	Female	RADBROOK COMMON	RADBROOK COMMON	Autumn 2002	13/11/2002	11	2002	Autumn	1	9	21	0.4	0.4
388	Female	RADBROOK COMMON	RADBROOK COMMON	Autumn 2001	2001-05-11	11	2001	Autumn	0	9	9	0.3	0.3
388	Female	RADBROOK COMMON	RADBROOK COMMON	Spring 2001	2001-07-06	6	2001	Spring	0	4	4	0.2	0.2
391	Female	RADBROOK COMMON OUTLIER	RADBROOK COMMON	Spring 2001	2001-09-06	6	2001	Spring	0	4	4	NA	NA
391	Female	CHUNKY CAP	RADBROOK COMMON	Summer 2002	2002-05-09	9	2002	Summer	1	7	19	1.5	1.5
391	Female	RADBROOK COMMON OUTLIER	RADBROOK COMMON	Spring 2003	14/06/2003	6	2003	Spring	2	4	28	1	1
391	Female	RADBROOK COMMON OUTLIER	RADBROOK COMMON	Autumn 2002	2002-12-11	11	2002	Autumn	1	9	21	0.8	0.8
392	Female	RADBROOK COMMON OUTLIER	RADBROOK COMMON	Summer 1997	23/08/1997	8	1997	Summer	1	6	18	0.3	0.3
396	Female	RADBROOK COMMON	RADBROOK COMMON	Spring 2002	17/06/2002	6	2002	Spring	1	4	16	0.7	0.7
396	Female	CHUNKY CAP	RADBROOK COMMON	Spring 2003	2003-12-06	6	2003	Spring	2	4	28	0.6	0.6
396	Female	CHUNKY CAP	RADBROOK COMMON	Autumn 2001	2001-05-11	11	2001	Autumn	0	9	9	0.4	0.4
396	Female	RADBROOK COMMON OUTLIER	RADBROOK COMMON	Autumn 2002	2002-11-11	11	2002	Autumn	1	9	21	0.3	0.3
396	Female	GREAT OAK OUTLIER	GREAT OAK OUTLIER	Spring 2001	2001-12-06	6	2001	Spring	0	4	4	0.05	0.05
397	Female	HILL COPSE WESTERN OUTLIER	HILL COPSE	Spring 2001	2001-12-06	6	2001	Spring	2	4	28	NA	NA
399	Female	HILL COPSE EASTERN OUTLIER	HILL COPSE	Spring 2002	14/06/2002	6	2002	Spring	1	4	16	0.7	0.7
399	Female	HILL COPSE	HILL COPSE	Autumn 2001	2001-04-11	11	2001	Autumn	0	9	9	0.25	0.25
399	Female	HILL COPSE FLAT OUTLIER	HILL COPSE	Summer 2001	2001-09-08	8	2001	Summer	0	6	6	0.2	0.2
399	Female	HILL COPSE	HILL COPSE	Autumn 2002	2002-08-11	11	2002	Autumn	1	9	21	0.2	0.2
399	Female	CHALET	CHALET	Spring 2001	2001-12-06	6	2001	Spring	0	4	4	0.1	0.1
400	Female	FIREBREAK	FIREBREAK	Spring 2008	2008-12-06	6	2008	Spring	2	4	28	0.05	0.05
401	Female	HILL COPSE	HILL COPSE	Spring 2001	13/06/2001	6	2001	Spring	1	4	16	0.3	0.3
402	Female	THORNY CROFT LOWER	THORNY CROFT	Spring 2003	2003-04-06	6	2003	Spring	2	4	28	0.6	0.6
402	Female	THORNY CROFT LOWER	THORNY CROFT	Summer 2002	30/08/2002	8	2002	Summer	1	6	18	0.4	0.4
402	Female	THORNY CROFT	THORNY CROFT	Autumn 2001	2001-02-11	11	2001	Autumn	0	9	9	0.1	0.1
402	Female	THORNY CROFT	THORNY CROFT	Summer 2001	2001-07-08	8	2001	Summer	0	6	6	0.05	0.05
403	Female	OUTLIER 1	COMMON PIECE	Spring 2003	2003-02-06	6	2003	Spring	2	4	28	0.6	0.6
403	Female	LOWER SEEDS	LOWER SEEDS	Autumn 2002	13/11/2002	11	2002	Autumn	1	9	21	0.4	0.4
403	Female	OLD COMMON PIECE	COMMON PIECE	Summer 2002	31/08/2002	8	2002	Summer	1	6	18	0.3	0.3
403	Female	OLD COMMON PIECE	COMMON PIECE	Autumn 2001	2001-04-11	11	2001	Autumn	0	9	9	0.2	0.2
403	Female	THORNY CROFT LOWER	THORNY CROFT	Winter 2002	2002-10-01	1	2002	Winter	0	11	11	0.2	0.2
403	Female	OUTLIER 64	COMMON PIECE	Summer 2001	2001-07-08	8	2001	Summer	0	6	6	0.05	0.05
403	Female	OUTLIER 1	COMMON PIECE	Spring 2001	14/06/2001	6	2001	Spring	0	4	4	0	0
404	Female	OLD COMMON PIECE	COMMON PIECE	Summer 2002	30/08/2002	8	2002	Summer	1	6	18	0.6	0.6
404	Female	OLD COMMON PIECE	COMMON PIECE	Spring 2003	2003-03-06	6	2003	Spring	2	4	28	0.5	0.5
404	Female	OUTLIER 1	COMMON PIECE	Autumn 2002	2002-08-11	11	2002	Autumn	1	9	21	0.4	0.4
404	Female	OUTLIER 1	COMMON PIECE	Winter 2002	2002-07-01	1	2002	Winter	0	11	11	0.3	0.3
404	Female	OLD COMMON PIECE	COMMON PIECE	Autumn 2001	2001-02-11	11	2001	Autumn	0	9	9	0.2	0.2
404	Female	OLD COMMON PIECE	COMMON PIECE	Spring 2001	14/06/2001	6	2001	Spring	0	4	4	0	0
405	Female	OUTLIER 1	COMMON PIECE	Spring 2002	2002-11-06	6	2002	Spring	1	4	16	0.3	0.3
405	Female	OUTLIER 1	COMMON PIECE	Winter 2002	2002-10-01	1	2002	Winter	0	11	11	0.1	0.1
405	Female	THORNY CROFT	THORNY CROFT	Spring 2001	14/06/2001	6	2001	Spring	0	4	4	0	0
407	Female	GREAT ASH HILL TOP	GREAT ASH HILL	Spring 2002	2002-10-06	6	2002	Spring	2	4	28	0.3	0.3
407	Female	GREAT ASH HILL	GREAT ASH HILL	Summer 2001	2001-08-08	8	2001	Summer	1	6	18	0.2	0.2
407	Female	GREAT WOOD	GREAT ASH HILL	Spring 2001	14/06/2001	6	2001	Spring	1	4	16	0.1	0.1
408	Female	THORNY CROFT	THORNY CROFT	Spring 2001	14/06/2001	6	2001	Spring	0	4	4	0	0
413	Female	MOUNT	MOUNT	Spring 2001	16/06/2001	6	2001	Spring	0	4	4	0	0
413	Female	MOUNT	MOUNT	Summer 2001	2001-07-08	8	2001	Summer	0	6	6	0	0
414	Female	MOUNT	MOUNT	Spring 2001	16/06/2001	6	2001	Spring	2	4	28	0.3	0.3
416	Female	CLEARING OUTLIER	GREAT ASH HILL	Summer 2001	2001-06-08	8	2001	Summer	1	6	18	4.1	NA
419	Female	CHALET OUTLIER	CHALET OUTLIER	Summer 2001	2001-10-08	8	2001	Summer	1	6	18	0.4	0.4
420	Female	THAMES OUTLIER	GREAT ASH HILL	Spring 2003	2003-06-06	6	2003	Spring	2	4	28	0.2	0.2
420	Female	FIREBREAK	FIREBREAK	Summer 2002	2002-03-09	9	2002	Summer	1	7	19	0.1	0.1
420	Female	FIREBREAK	FIREBREAK	Winter 2003	2003-07-01	1	2003	Winter	1	11	23	0.1	0.1
420	Female	FIREBREAK	FIREBREAK	Autumn 2002	2002-09-11	11	2002	Autumn	1	9	21	0.05	0.05
420	Female	FIREBREAK	FIREBREAK	Summer 2001	2001-11-08	8	2001	Summer	0	6	6	0	0
421	Female	DITCH OUTLIER	CHALET OUTLIER	Summer 2001	2001-11-08	8	2001	Summer	1	6	18	0.1	0.1
427	Female	CHALET OUTLIER	CHALET OUTLIER	Spring 1997	14/05/1997	5	1997	Spring	2	3	27	0.5	0.5
430	Female	HIGH SEAT	COMMON PIECE	Spring 2002	2002-10-06	6	2002	Spring	2	4	28	0.01	0.01
432	Female	OUTLIER 1	COMMON PIECE	Winter 2003	2003-04-01	1	2003	Winter	0	11	11	NA	NA
432	Female	OUTLIER 64	COMMON PIECE	Summer 2003	26/07/2003	7	2003	Summer	1	5	17	0.4	0.4
432	Female	OUTLIER 1	COMMON PIECE	Spring 2004	2004-07-06	6	2004	Spring	2	4	28	0.4	0.4
432	Female	OLD COMMON PIECE	COMMON PIECE	Summer 2002	29/08/2002	8	2002	Summer	0	6	6	0.2	0.2
432	Female	OUTLIER 1 ANNEX	COMMON PIECE	Winter 2004	20/01/2004	1	2004	Winter	1	11	23	0.2	0.2
432	Female	OUTLIER 1	COMMON PIECE	Spring 2002	2002-10-06	6	2002	Spring	0	4	4	0.1	0.1
432	Female	OUTLIER 1 ANNEX	COMMON PIECE	Autumn 2003	2003-11-11	11	2003	Autumn	1	9	21	0.05	0.05
433	Female	THORNY CROFT UPPER	THORNY CROFT	Spring 2004	2004-09-06	6	2004	Spring	2	4	28	0.8	0.8
433	Female	THORNY CROFT UPPER	THORNY CROFT	Autumn 2002	2002-07-11	11	2002	Autumn	0	9	9	0.2	0.2
433	Female	THORNY CROFT LOWER	THORNY CROFT	Winter 2003	2003-04-01	1	2003	Winter	0	11	11	0.2	0.2
433	Female	THORNY CROFT LOWER	THORNY CROFT	Summer 2003	24/07/2003	7	2003	Summer	1	5	17	0.2	0.2
433	Female	THORNY CROFT LOWER	THORNY CROFT	Autumn 2003	2003-10-11	11	2003	Autumn	1	9	21	0.1	0.1
433	Female	THORNY CROFT	THORNY CROFT	Spring 2002	2002-10-06	6	2002	Spring	0	4	4	0.01	0.01
434	Female	MOUNT	MOUNT	Spring 2002	2002-11-06	6	2002	Spring	0	4	4	0.01	0.01
435	Female	MOUNT	MOUNT	Spring 2002	2002-11-06	6	2002	Spring	0	4	4	0.05	0.05
436	Female	OLD COMMON PIECE	COMMON PIECE	Summer 2003	24/07/2003	7	2003	Summer	1	5	17	0.3	0.3
436	Female	OUTLIER 1	COMMON PIECE	Spring 2004	2004-08-06	6	2004	Spring	2	4	28	0.3	0.3
436	Female	OUTLIER 1	COMMON PIECE	Winter 2004	20/01/2004	1	2004	Winter	1	11	23	0.2	0.2
436	Female	OLD COMMON PIECE	COMMON PIECE	Summer 2002	29/08/2002	8	2002	Summer	0	6	6	0.1	0.1
436	Female	OUTLIER 1	COMMON PIECE	Winter 2003	2003-04-01	1	2003	Winter	0	11	11	0.1	0.1
436	Female	OUTLIER 1 ANNEX	COMMON PIECE	Autumn 2003	2003-10-11	11	2003	Autumn	1	9	21	0.1	0.1
436	Female	OUTLIER 64	COMMON PIECE	Spring 2002	2002-11-06	6	2002	Spring	0	4	4	0.01	0.01
437	Female	THORNY CROFT UPPER	THORNY CROFT	Spring 2002	2002-12-06	6	2002	Spring	1	4	16	1	1
437	Female	THORNY CROFT UPPER	THORNY CROFT	Spring 2003	2003-04-06	6	2003	Spring	2	4	28	0.5	0.5
437	Female	OUTLIER 1	COMMON PIECE	Autumn 2002	2002-08-11	11	2002	Autumn	1	9	21	0.1	0.1
440	Female	GREAT OAK OUTLIER	GREAT OAK OUTLIER	Spring 2002	14/06/2002	6	2002	Spring	0	4	4	NA	NA
440	Female	GREAT OAK OUTLIER	GREAT OAK OUTLIER	Summer 2003	2003-01-08	8	2003	Summer	1	6	18	0.2	0.2
440	Female	GREAT OAK OUTLIER	GREAT OAK OUTLIER	Summer 2002	2002-02-09	9	2002	Summer	0	7	7	0.1	0.1
440	Female	GREAT OAK OUTLIER	GREAT OAK OUTLIER	Spring 2003	2003-07-06	6	2003	Spring	1	4	16	0.1	0.1
440	Female	GREAT OAK OUTLIER	GREAT OAK OUTLIER	Winter 2003	2003-11-01	1	2003	Winter	0	11	11	0.05	0.05
441	Female	DITCH OUTLIER	CHALET OUTLIER	Summer 2003	30/07/2003	7	2003	Summer	1	5	17	0.3	0.3
441	Female	DITCH OUTLIER	CHALET OUTLIER	Spring 2004	2004-12-06	6	2004	Spring	2	4	28	0.2	0.2
441	Female	CHALET OUTLIER	CHALET OUTLIER	Spring 2002	15/06/2002	6	2002	Spring	0	4	4	0.1	0.1
441	Female	DITCH OUTLIER	CHALET OUTLIER	Autumn 2002	2002-07-11	11	2002	Autumn	0	9	9	0.1	0.1
443	Female	UPPER FOLLIES	UPPER FOLLIES	Spring 2002	20/06/2002	6	2002	Spring	0	4	4	0.1	0.1
445	Female	HILL COPSE	HILL COPSE	Summer 2002	2002-02-09	9	2002	Summer	1	7	19	1	1
445	Female	MOUNT	MOUNT	Spring 2003	2003-02-06	6	2003	Spring	2	4	28	0.1	0.1
445	Female	MOUNT	MOUNT	Summer 2002	30/08/2002	8	2002	Summer	1	6	18	0.05	0.05
446	Female	MOUNT	MOUNT	Summer 2002	31/08/2002	8	2002	Summer	1	6	18	0.1	0.1
449	Female	UPPER FOLLIES	UPPER FOLLIES	Summer 2002	2002-09-09	9	2002	Summer	1	7	19	0.4	0.4
452	Female	LOWER SEEDS	LOWER SEEDS	Spring 2004	14/06/2004	6	2004	Spring	2	4	28	0.5	0.5
452	Female	LOWER SEEDS	LOWER SEEDS	Autumn 2003	17/11/2003	11	2003	Autumn	1	9	21	0.2	0.2
453	Female	GREAT OAK	GREAT OAK	Autumn 1998	23/11/1998	11	1998	Autumn	1	9	21	0.2	0.2
453	Female	GREAT OAK	GREAT OAK	Spring 1997	14/05/1997	5	1997	Spring	0	3	3	0	0
456	Female	MOUNT	MOUNT	Spring 2003	2003-02-06	6	2003	Spring	0	4	4	0.05	0.05
457	Female	GATES Outlier	LOWER SEEDS	Spring 2003	2003-02-06	6	2003	Spring	0	4	4	NA	NA
457	Female	GATES Outlier	LOWER SEEDS	Spring 2004	2004-07-06	6	2004	Spring	1	4	16	0.4	0.4
457	Female	LOWER SEEDS	LOWER SEEDS	Autumn 2003	17/11/2003	11	2003	Autumn	0	9	9	0.2	0.2
457	Female	GATES Outlier	LOWER SEEDS	Summer 2004	2004-03-08	8	2004	Summer	1	6	18	0.2	0.2
457	Female	LOWER SEEDS	LOWER SEEDS	Spring 2005	2005-09-06	6	2005	Spring	2	4	28	0.2	0.2
457	Female	LOWER SEEDS	LOWER SEEDS	Winter 2004	2004-12-01	1	2004	Winter	0	11	11	0.1	0.1
457	Female	GATES Outlier	LOWER SEEDS	Summer 2003	24/07/2003	7	2003	Summer	0	5	5	0.05	0.05
457	Female	LOWER SEEDS	LOWER SEEDS	Summer 2003	2003-02-08	8	2003	Summer	0	6	6	0.01	0.01
458	Female	GREAT ASH HILL	GREAT ASH HILL	Spring 2003	2003-03-06	6	2003	Spring	1	4	16	0.2	0.2
463	Female	MOUNT	MOUNT	Autumn 2004	17/11/2004	11	2004	Autumn	1	9	21	NA	NA
463	Female	MOUNT	MOUNT	Spring 2004	2004-07-06	6	2004	Spring	1	4	16	0.5	0.5
463	Female	MOUNT	MOUNT	Spring 2005	17/06/2005	6	2005	Spring	2	4	28	0.3	0.3
463	Female	MOUNT	MOUNT	Autumn 2003	2003-10-11	11	2003	Autumn	0	9	9	0.1	0.1
463	Female	MOUNT	MOUNT	Summer 2004	2004-04-08	8	2004	Summer	1	6	18	0.1	0.1
463	Female	MOUNT	MOUNT	Spring 2003	2003-03-06	6	2003	Spring	0	4	4	0.05	0.05
463	Female	MOUNT	MOUNT	Summer 2003	26/07/2003	7	2003	Summer	0	5	5	0.01	0.01
464	Female	FIREBREAK	FIREBREAK	Winter 2004	17/01/2004	1	2004	Winter	0	11	11	0.4	0.4
464	Female	FIREBREAK	FIREBREAK	Spring 2004	2004-10-06	6	2004	Spring	1	4	16	0.4	0.4
464	Female	FIREBREAK	FIREBREAK	Autumn 2004	28/10/2004	10	2004	Autumn	1	8	20	0.3	0.3
464	Female	FIREBREAK	FIREBREAK	Spring 2005	13/06/2005	6	2005	Spring	2	4	28	0.3	0.3
464	Female	FIREBREAK	FIREBREAK	Summer 2004	31/07/2004	7	2004	Summer	1	5	17	0.2	0.2
464	Female	FIREBREAK	FIREBREAK	Summer 2003	28/07/2003	7	2003	Summer	0	5	5	0.1	0.1
464	Female	FIREBREAK	FIREBREAK	Autumn 2003	13/11/2003	11	2003	Autumn	0	9	9	0.1	0.1
464	Female	FIREBREAK	FIREBREAK	Spring 2003	2003-05-06	6	2003	Spring	0	4	4	0.05	0.05
465	Female	THAMES OUTLIER	GREAT ASH HILL	Spring 2005	13/06/2005	6	2005	Spring	2	4	28	0.4	0.4
465	Female	THAMES OUTLIER	GREAT ASH HILL	Spring 2004	2004-12-06	6	2004	Spring	1	4	16	0.3	0.3
465	Female	FIREBREAK	FIREBREAK	Summer 2004	2004-01-07	7	2004	Summer	1	5	17	0.3	0.3
465	Female	THAMES OUTLIER	GREAT ASH HILL	Autumn 2004	30/10/2004	10	2004	Autumn	1	8	20	0.3	0.3
465	Female	GREAT ASH HILL	GREAT ASH HILL	Summer 2004	2004-02-08	8	2004	Summer	1	6	18	0.1	0.1
465	Female	FIREBREAK	FIREBREAK	Spring 2003	2003-05-06	6	2003	Spring	0	4	4	0.05	0.05
467	Female	GREAT OAK	GREAT OAK	Spring 2004	2004-12-06	6	2004	Spring	1	4	16	0.2	0.2
467	Female	GREAT OAK	GREAT OAK	Autumn 2003	15/11/2003	11	2003	Autumn	0	9	9	0.1	0.1
467	Female	GREAT OAK	GREAT OAK	Spring 2003	2003-06-06	6	2003	Spring	0	4	4	0.05	0.05
467	Female	GREAT OAK	GREAT OAK	Summer 2003	2003-02-09	9	2003	Summer	0	7	7	0	0
468	Female	GREAT OAK OUTLIER	GREAT OAK OUTLIER	Summer 2004	31/07/2004	7	2004	Summer	1	5	17	0.3	0.3
468	Female	GREAT OAK OUTLIER	GREAT OAK OUTLIER	Autumn 2003	14/11/2003	11	2003	Autumn	0	9	9	0.1	0.1
468	Female	GREAT OAK OUTLIER	GREAT OAK OUTLIER	Winter 2005	13/01/2005	1	2005	Winter	1	11	23	0.1	0.1
468	Female	GREAT OAK OUTLIER	GREAT OAK OUTLIER	Spring 2003	2003-06-06	6	2003	Spring	0	4	4	0.08	0.08
469	Female	BOTLEY LODGE	BOTLEY LODGE	Summer 2003	2003-04-08	8	2003	Summer	0	6	6	0.2	0.2
469	Female	BOTLEY LODGE	BOTLEY LODGE	Winter 2004	2004-10-01	1	2004	Winter	0	11	11	0.2	0.2
469	Female	BOTLEY LODGE	BOTLEY LODGE	Autumn 2004	23/10/2004	10	2004	Autumn	1	8	20	0.2	0.2
469	Female	BOTLEY LODGE	BOTLEY LODGE	Spring 2005	2005-08-06	6	2005	Spring	2	4	28	0.2	0.2
469	Female	BOTLEY LODGE	BOTLEY LODGE	Spring 2003	2003-09-06	6	2003	Spring	0	4	4	0.08	0.08
471	Female	BOTLEY LODGE	BOTLEY LODGE	Spring 2003	2003-11-06	6	2003	Spring	2	4	28	0.3	0.3
473	Female	NEALINGS COPSE	NEALINGS COPSE	Spring 2005	2005-09-06	6	2005	Spring	2	4	28	0.5	0.5
473	Female	NEALINGS COPSE	NEALINGS COPSE	Spring 2003	2003-12-06	6	2003	Spring	0	4	4	0.08	0.08
474	Female	NEALINGS COPSE	NEALINGS COPSE	Spring 2003	13/06/2003	6	2003	Spring	0	4	4	NA	NA
474	Female	NEALINGS COPSE	NEALINGS COPSE	Spring 2004	15/06/2004	6	2004	Spring	1	4	16	0.1	0.1
480	Female	CLEARING OUTLIER	GREAT ASH HILL	Summer 2003	26/07/2003	7	2003	Summer	0	5	5	0.3	0.3
482	Female	SUNDAYS HILL OUTLIER	SUNDAYS HILL	Summer 2004	28/07/2004	7	2004	Summer	1	5	17	0.3	0.3
485	Female	GREAT OAK OUTLIER	GREAT OAK OUTLIER	Summer 2003	2003-02-09	9	2003	Summer	1	7	19	0.4	0.4
487	Female	GREAT OAK	GREAT OAK	Summer 2004	31/07/2004	7	2004	Summer	1	5	17	0.1	0.1
487	Female	GREAT OAK ANNEX	GREAT OAK	Winter 2004	15/01/2004	1	2004	Winter	0	11	11	0.05	0.05
487	Female	GREAT OAK	GREAT OAK	Summer 2003	2003-03-09	9	2003	Summer	0	7	7	0	0
487	Female	GREAT OAK	GREAT OAK	Autumn 2003	13/11/2003	11	2003	Autumn	0	9	9	0	0
488	Female	CHALET OUTLIER	CHALET OUTLIER	Winter 2004	20/01/2004	1	2004	Winter	0	11	11	0.3	0.3
488	Female	CHALET OUTLIER	CHALET OUTLIER	Spring 2004	30/06/2004	6	2004	Spring	1	4	16	0.2	0.2
488	Female	CHALET OUTLIER	CHALET OUTLIER	Summer 2003	2003-04-09	9	2003	Summer	0	7	7	0	0
489	Female	CLEARING OUTLIER	GREAT ASH HILL	Summer 2004	2004-03-08	8	2004	Summer	1	6	18	0.2	0.2
489	Female	CHALET	CHALET	Winter 2004	20/01/2004	1	2004	Winter	0	11	11	0.1	0.1
489	Female	CHALET	CHALET	Autumn 2004	28/10/2004	10	2004	Autumn	1	8	20	0.1	0.1
489	Female	CHALET	CHALET	Summer 2003	2003-04-09	9	2003	Summer	0	7	7	0	0
489	Female	CHALET	CHALET	Autumn 2003	13/11/2003	11	2003	Autumn	0	9	9	0	0
491	Female	SUNDAYS HILL OUTLIER	SUNDAYS HILL	Autumn 2004	27/10/2004	10	2004	Autumn	1	8	20	0.1	0.1
493	Female	DEAD	GREAT ASH HILL	Spring 2004	2004-08-05	5	2004	Spring	0	3	3	NA	NA
495	Female	CLEARING OUTLIER	GREAT ASH HILL	Spring 2005	17/06/2005	6	2005	Spring	1	4	16	0.5	0.5
495	Female	CLEARING OUTLIER	GREAT ASH HILL	Spring 2006	2006-12-06	6	2006	Spring	2	4	28	0.4	0.4
495	Female	CLEARING OUTLIER	GREAT ASH HILL	Summer 2005	2005-01-08	8	2005	Summer	1	6	18	0.3	0.3
495	Female	CLEARING OUTLIER	GREAT ASH HILL	Autumn 2005	2005-03-11	11	2005	Autumn	1	9	21	0.3	0.3
495	Female	CLEARING OUTLIER	GREAT ASH HILL	Autumn 2004	17/11/2004	11	2004	Autumn	0	9	9	0.2	0.2
495	Female	CLEARING OUTLIER	GREAT ASH HILL	Summer 2004	2004-02-08	8	2004	Summer	0	6	6	0.05	0.05
495	Female	CLEARING OUTLIER	GREAT ASH HILL	Spring 2004	2004-07-06	6	2004	Spring	0	4	4	0.01	0.01
498	Female	OUTLIER 1 ANNEX	COMMON PIECE	Summer 2004	2004-02-08	8	2004	Summer	0	6	6	0.05	0.05
498	Female	OUTLIER 1 ANNEX	COMMON PIECE	Spring 2004	2004-07-06	6	2004	Spring	0	4	4	0.01	0.01
501	Female	MOUNT	MOUNT	Summer 2005	2005-02-08	8	2005	Summer	1	6	18	0.1	0.1
501	Female	MOUNT	MOUNT	Spring 2004	2004-07-06	6	2004	Spring	0	4	4	0.01	0.01
508	Female	HIGH SEAT	COMMON PIECE	Spring 2004	2004-08-06	6	2004	Spring	0	4	4	0.01	0.01
509	Female	PASTICKS OUTLIER	Pasticks Outlier	Spring 2006	2006-06-06	6	2006	Spring	2	4	28	0.5	0.5
509	Female	PASTICKS OUTLIER	Pasticks Outlier	Spring 2005	2005-06-06	6	2005	Spring	1	4	16	0.4	0.4
509	Female	PASTICKS OUTLIER	Pasticks Outlier	Spring 2004	2004-09-06	6	2004	Spring	0	4	4	0.3	0.3
509	Female	PASTICKS OUTLIER	Pasticks Outlier	Summer 2005	22/07/2005	7	2005	Summer	1	5	17	0.3	0.3
509	Female	PASTICKS OUTLIER	Pasticks Outlier	Autumn 2005	26/10/2005	10	2005	Autumn	1	8	20	0.3	0.3
509	Female	PASTICKS OUTLIER	Pasticks Outlier	Autumn 2004	26/10/2004	10	2004	Autumn	0	8	8	0.2	0.2
509	Female	PASTICKS OUTLIER	Pasticks Outlier	Summer 2004	22/07/2004	7	2004	Summer	0	5	5	0.1	0.1
510	Female	CLEARING OUTLIER	GREAT ASH HILL	Summer 2005	2005-02-08	8	2005	Summer	1	6	18	0.3	0.3
510	Female	CLEARING OUTLIER	GREAT ASH HILL	Spring 2006	14/06/2006	6	2006	Spring	2	4	28	0.3	0.3
510	Female	CLEARING OUTLIER	GREAT ASH HILL	Winter 2005	16/01/2005	1	2005	Winter	0	11	11	0.2	0.2
510	Female	CLEARING OUTLIER	GREAT ASH HILL	Spring 2005	18/06/2005	6	2005	Spring	1	4	16	0.2	0.2
510	Female	CLEARING OUTLIER	GREAT ASH HILL	Autumn 2005	2005-03-11	11	2005	Autumn	1	9	21	0.2	0.2
510	Female	CLEARING OUTLIER	GREAT ASH HILL	Autumn 2004	17/11/2004	11	2004	Autumn	0	9	9	0.1	0.1
510	Female	CHALET OUTLIER	CHALET OUTLIER	Summer 2004	2004-03-08	8	2004	Summer	0	6	6	0.01	0.01
510	Female	CLEARING OUTLIER	GREAT ASH HILL	Spring 2004	2004-09-06	6	2004	Spring	0	4	4	0	0
513	Female	GREAT WOOD	GREAT ASH HILL	Autumn 2005	2005-04-11	11	2005	Autumn	1	9	21	0.4	0.4
513	Female	CHALET	CHALET	Spring 2005	13/06/2005	6	2005	Spring	1	4	16	0.3	0.3
513	Female	CHALET ANNEX	CHALET	Summer 2005	29/07/2005	7	2005	Summer	1	5	17	0.3	0.3
513	Female	CHALET	CHALET	Autumn 2005	31/10/2005	10	2005	Autumn	1	8	20	0.3	0.3
513	Female	CHALET ANNEX	CHALET	Winter 2006	15/01/2006	1	2006	Winter	1	11	23	0.3	0.3
513	Female	CHALET	CHALET	Summer 2004	29/07/2004	7	2004	Summer	0	5	5	0.1	0.1
513	Female	CHALET	CHALET	Autumn 2004	29/10/2004	10	2004	Autumn	0	8	8	0.1	0.1
513	Female	CHALET	CHALET	Spring 2004	2004-10-06	6	2004	Spring	0	4	4	0.05	0.05
516	Female	GREAT OAK OUTLIER	GREAT OAK OUTLIER	Spring 2004	2004-11-06	6	2004	Spring	0	4	4	0.1	0.1
517	Female	FIREBREAK	FIREBREAK	Spring 2004	2004-11-06	6	2004	Spring	0	4	4	0.05	0.05
520	Female	CHALET	CHALET	Autumn 2005	31/10/2005	10	2005	Autumn	1	8	20	0.3	0.3
520	Female	CHALET	CHALET	Spring 2006	15/06/2006	6	2006	Spring	2	4	28	0.3	0.3
520	Female	CHALET	CHALET	Summer 2005	29/07/2005	7	2005	Summer	1	5	17	0.2	0.2
520	Female	CHALET	CHALET	Winter 2006	16/01/2006	1	2006	Winter	1	11	23	0.2	0.2
520	Female	CHALET	CHALET	Spring 2004	2004-11-06	6	2004	Spring	0	4	4	0.1	0.1
520	Female	CHALET	CHALET	Summer 2004	2004-01-07	7	2004	Summer	0	5	5	0.1	0.1
520	Female	CHALET	CHALET	Winter 2005	15/01/2005	1	2005	Winter	0	11	11	0.1	0.1
520	Female	CHALET ANNEX	CHALET	Spring 2005	15/06/2005	6	2005	Spring	1	4	16	0.1	0.1
521	Female	HILL COPSE MIDDLE OUTLIER	HILL COPSE	Spring 2006	17/06/2006	6	2006	Spring	2	4	28	0.4	0.4
521	Female	HILL COPSE	HILL COPSE	Spring 2005	13/06/2005	6	2005	Spring	1	4	16	0.2	0.2
521	Female	HILL COPSE	HILL COPSE	Autumn 2005	2005-01-11	11	2005	Autumn	1	9	21	0.2	0.2
521	Female	HILL COPSE	HILL COPSE	Summer 2004	29/07/2004	7	2004	Summer	0	5	5	0.1	0.1
521	Female	HILL COPSE WESTERN OUTLIER	HILL COPSE	Spring 2004	2004-11-06	6	2004	Spring	0	4	4	0.05	0.05
522	Female	PASTICKS	PASTICKS	Autumn 2004	26/10/2004	10	2004	Autumn	0	8	8	0.2	0.2
522	Female	PASTICKS	PASTICKS	Summer 2004	23/07/2004	7	2004	Summer	0	5	5	0.1	0.1
522	Female	SINGING WAY	SINGING WAY	Summer 2005	22/07/2005	7	2005	Summer	1	5	17	0.1	0.1
522	Female	PASTICKS	PASTICKS	Spring 2004	2004-12-06	6	2004	Spring	0	4	4	0.05	0.05
523	Female	GREAT OAK	GREAT OAK	Spring 2005	13/06/2005	6	2005	Spring	1	4	16	0.2	0.2
523	Female	GREAT OAK	GREAT OAK	Spring 2004	2004-12-06	6	2004	Spring	0	4	4	0.01	0.01
524	Female	FIREBREAK	FIREBREAK	Spring 2004	2004-12-06	6	2004	Spring	0	4	4	0.1	0.1
527	Female	JACK BRACKEN	JackBracken	Spring 2004	17/06/2004	6	2004	Spring	0	4	4	0.01	0.01
529	Female	PASTICKS	PASTICKS	Autumn 2004	27/10/2004	10	2004	Autumn	0	8	8	0.3	0.3
529	Female	PASTICKS	PASTICKS	Autumn 2005	25/10/2005	10	2005	Autumn	1	8	20	0.3	0.3
529	Female	PASTICKS	PASTICKS	Spring 2004	17/06/2004	6	2004	Spring	0	4	4	0.1	0.1
529	Female	PASTICKS UPPER OUTLIER 2	PASTICKS	Summer 2004	22/07/2004	7	2004	Summer	0	5	5	0.1	0.1
534	Female	CHALET OUTLIER	CHALET OUTLIER	Summer 2004	2004-01-07	7	2004	Summer	0	5	5	0.1	0.1
535	Female	BOTLEY LODGE	BOTLEY LODGE	Summer 2004	23/07/2004	7	2004	Summer	0	5	5	0.2	0.2
536	Female	RADBROOK COMMON OUTLIER	RADBROOK COMMON	Autumn 2005	27/10/2005	10	2005	Autumn	1	8	20	NA	NA
536	Female	RADBROOK COMMON	RADBROOK COMMON	Winter 2005	13/01/2005	1	2005	Winter	0	11	11	0.2	0.2
536	Female	RADBROOK COMMON	RADBROOK COMMON	Autumn 2004	26/10/2004	10	2004	Autumn	0	8	8	0.1	0.1
536	Female	RADBROOK COMMON OUTLIER	RADBROOK COMMON	Spring 2005	2005-10-06	6	2005	Spring	1	4	16	0.1	0.1
536	Female	RADBROOK COMMON	RADBROOK COMMON	Summer 2005	25/07/2005	7	2005	Summer	1	5	17	0.1	0.1
536	Female	RADBROOK COMMON	RADBROOK COMMON	Summer 2004	26/07/2004	7	2004	Summer	0	5	5	0.05	0.05
540	Female	GREAT OAK	GREAT OAK	Summer 2004	31/07/2004	7	2004	Summer	1	5	17	0.3	0.3
542	Female	OUTLIER 64	COMMON PIECE	Spring 2006	14/06/2006	6	2006	Spring	2	4	28	0.5	0.5
542	Female	OUTLIER 1	COMMON PIECE	Summer 2005	2005-02-08	8	2005	Summer	1	6	18	0.4	0.4
542	Female	OUTLIER 1	COMMON PIECE	Autumn 2004	17/11/2004	11	2004	Autumn	0	9	9	0.1	0.1
542	Female	OUTLIER 1 ANNEX	COMMON PIECE	Summer 2004	2004-03-08	8	2004	Summer	0	6	6	0.05	0.05
543	Female	THORNY CROFT UPPER	THORNY CROFT	Autumn 2005	2005-05-11	11	2005	Autumn	1	9	21	0.3	0.3
543	Female	THORNY CROFT LOWER	THORNY CROFT	Autumn 2004	17/11/2004	11	2004	Autumn	0	9	9	0.1	0.1
543	Female	THORNY CROFT LOWER	THORNY CROFT	Summer 2004	2004-04-08	8	2004	Summer	0	6	6	0.05	0.05
544	Female	MOUNT	MOUNT	Autumn 2004	16/11/2004	11	2004	Autumn	0	9	9	0.2	0.2
546	Female	BOTLEY LODGE	BOTLEY LODGE	Spring 2005	2005-06-06	6	2005	Spring	0	4	4	0.05	0.05
550	Female	BOTLEY LODGE	BOTLEY LODGE	Autumn 2005	26/10/2005	10	2005	Autumn	0	8	8	0.1	0.1
551	Female	UPPER FOLLIES	UPPER FOLLIES	Spring 2005	2005-06-06	6	2005	Spring	0	4	4	0.01	0.01
552	Female	MARLEY 2	Marley 2	Spring 2007	13/06/2007	6	2007	Spring	2	4	28	0.5	0.5
552	Female	MARLEY 2	Marley 2	Autumn 2005	25/10/2005	10	2005	Autumn	0	8	8	0.2	0.2
552	Female	MARLEY 2	Marley 2	Spring 2005	2005-06-06	6	2005	Spring	0	4	4	0.05	0.05
553	Female	PASTICKS OUTLIER	Pasticks Outlier	Spring 2007	2007-11-06	6	2007	Spring	2	4	28	0.6	0.6
553	Female	PASTICKS OUTLIER	Pasticks Outlier	Autumn 2005	24/10/2005	10	2005	Autumn	0	8	8	0.1	0.1
553	Female	PASTICKS OUTLIER	Pasticks Outlier	Winter 2006	2006-05-01	1	2006	Winter	0	11	11	0.1	0.1
553	Female	PASTICKS OUTLIER	Pasticks Outlier	Spring 2005	2005-06-06	6	2005	Spring	0	4	4	0.05	0.05
553	Female	PASTICKS OUTLIER	Pasticks Outlier	Summer 2005	21/07/2005	7	2005	Summer	0	5	5	0.05	0.05
555	Female	JEWS HARP OUTLIER	JEWS HARP	Spring 2007	13/06/2007	6	2007	Spring	2	4	28	1.2	1.2
555	Female	GREAT ASH HILL	GREAT ASH HILL	Spring 2006	2006-06-06	6	2006	Spring	1	4	16	0.6	0.6
555	Female	JEWS HARP	JEWS HARP	Winter 2006	2006-08-01	1	2006	Winter	0	11	11	0.2	0.2
555	Female	JEWS HARP	JEWS HARP	Summer 2005	21/07/2005	7	2005	Summer	0	5	5	0.1	0.1
555	Female	JEWS HARP	JEWS HARP	Autumn 2005	24/10/2005	10	2005	Autumn	0	8	8	0.1	0.1
555	Female	JEWS HARP	JEWS HARP	Spring 2005	2005-06-06	6	2005	Spring	0	4	4	0.05	0.05
556	Female	JEWS HARP	JEWS HARP	Summer 2005	23/07/2005	7	2005	Summer	0	5	5	NA	NA
556	Female	JEWS HARP OUTLIER	JEWS HARP	Autumn 2005	25/10/2005	10	2005	Autumn	0	8	8	NA	NA
556	Female	JEWS HARP ANNEX	JEWS HARP	Spring 2005	2005-06-06	6	2005	Spring	0	4	4	0.01	0.01
556	Female	JEWS HARP	JEWS HARP	Winter 2006	2006-05-01	1	2006	Winter	0	11	11	0.01	0.01
558	Female	SINGING WAY	SINGING WAY	Autumn 2005	25/10/2005	10	2005	Autumn	0	8	8	0.2	0.2
558	Female	PASTICKS	PASTICKS	Spring 2005	2005-07-06	6	2005	Spring	0	4	4	0.05	0.05
558	Female	MARLEY 3A	SINGING WAY	Summer 2005	23/07/2005	7	2005	Summer	0	5	5	0.05	0.05
559	Female	JEWS HARP OUTLIER	JEWS HARP	Spring 2006	2006-07-06	6	2006	Spring	1	4	16	0.2	0.2
559	Female	JEWS HARP	JEWS HARP	Summer 2005	21/07/2005	7	2005	Summer	0	5	5	0.1	0.1
559	Female	JEWS HARP	JEWS HARP	Spring 2005	2005-07-06	6	2005	Spring	0	4	4	0.05	0.05
561	Female	PASTICKS OUTLIER	Pasticks Outlier	Spring 2006	2006-05-06	6	2006	Spring	1	4	16	0.2	0.2
561	Female	PASTICKS OUTLIER	Pasticks Outlier	Spring 2007	2007-11-06	6	2007	Spring	2	4	28	0.2	0.2
561	Female	JEWS HARP ANNEX	JEWS HARP	Winter 2006	2006-08-01	1	2006	Winter	0	11	11	0.05	0.05
561	Female	PASTICKS OUTLIER	Pasticks Outlier	Spring 2005	2005-07-06	6	2005	Spring	0	4	4	0.01	0.01
564	Female	UPPER FOLLIES	UPPER FOLLIES	Spring 2005	2005-08-06	6	2005	Spring	0	4	4	0.05	0.05
565	Female	BOTLEY LODGE	BOTLEY LODGE	Autumn 2005	24/10/2005	10	2005	Autumn	0	8	8	NA	NA
565	Female	BOTLEY LODGE	BOTLEY LODGE	Spring 2005	2005-08-06	6	2005	Spring	0	4	4	0.1	0.1
570	Female	SUNDAYS HILL OUTLIER 2	SUNDAYS HILL	Spring 2007	14/06/2007	6	2007	Spring	1	4	16	0.4	0.4
570	Female	SUNDAYS HILL	SUNDAYS HILL	Summer 2007	15/09/2007	9	2007	Summer	1	7	19	0.2	0.2
571	Female	RADBROOK COMMON OUTLIER	RADBROOK COMMON	Spring 2006	2006-08-06	6	2006	Spring	1	4	16	0.3	0.3
571	Female	RADBROOK COMMON OUTLIER	RADBROOK COMMON	Summer 2005	26/07/2005	7	2005	Summer	0	5	5	0.1	0.1
571	Female	RADBROOK COMMON OUTLIER	RADBROOK COMMON	Winter 2006	2006-09-01	1	2006	Winter	0	11	11	0.1	0.1
571	Female	RADBROOK COMMON OUTLIER	RADBROOK COMMON	Autumn 2006	2006-01-11	11	2006	Autumn	1	9	21	0.1	0.1
571	Female	Radbrook Common Holes	RADBROOK COMMON	Autumn 2005	28/10/2005	10	2005	Autumn	0	8	8	0.05	0.05
571	Female	RADBROOK COMMON OUTLIER	RADBROOK COMMON	Spring 2005	2005-09-06	6	2005	Spring	0	4	4	0.01	0.01
572	Female	SUNDAYS HILL OUTLIER	SUNDAYS HILL	Spring 2005	2005-09-06	6	2005	Spring	0	4	4	0.05	0.05
573	Female	RADBROOK COMMON OUTLIER	RADBROOK COMMON	Autumn 2005	27/10/2005	10	2005	Autumn	0	8	8	0.2	0.2
573	Female	RADBROOK COMMON	RADBROOK COMMON	Winter 2006	2006-12-01	1	2006	Winter	0	11	11	0.2	0.2
573	Female	Radbrook Common Holes	RADBROOK COMMON	Spring 2005	2005-09-06	6	2005	Spring	0	4	4	0.1	0.1
573	Female	RADBROOK COMMON OUTLIER	RADBROOK COMMON	Summer 2005	25/07/2005	7	2005	Summer	0	5	5	0.1	0.1
574	Female	LOWER SEEDS	LOWER SEEDS	Summer 2005	27/07/2005	7	2005	Summer	0	5	5	NA	NA
574	Female	RADBROOK COMMON	RADBROOK COMMON	Autumn 2006	2006-01-11	11	2006	Autumn	1	9	21	0.2	0.2
574	Female	LOWER SEEDS	LOWER SEEDS	Spring 2005	2005-09-06	6	2005	Spring	0	4	4	0.01	0.01
575	Female	CHUNKY CAP	RADBROOK COMMON	Summer 2005	27/07/2005	7	2005	Summer	0	5	5	0.1	0.1
575	Female	CHUNKY CAP	RADBROOK COMMON	Spring 2005	2005-10-06	6	2005	Spring	0	4	4	0.05	0.05
576	Female	BROGDENS BELT	BROGDENS BELT	Spring 2005	2005-10-06	6	2005	Spring	1	4	16	0.1	0.1
578	Female	SUNDAYS HILL OUTLIER	SUNDAYS HILL	Winter 2006	2006-09-01	1	2006	Winter	0	11	11	0.2	0.2
578	Female	SUNDAYS HILL OUTLIER	SUNDAYS HILL	Autumn 2006	2006-01-11	11	2006	Autumn	1	9	21	0.2	0.2
578	Female	SUNDAYS HILL OUTLIER	SUNDAYS HILL	Spring 2005	2005-11-06	6	2005	Spring	0	4	4	0.1	0.1
579	Female	RADBROOK COMMON	RADBROOK COMMON	Spring 2006	2006-09-06	6	2006	Spring	1	4	16	0.5	0.5
579	Female	CHUNKY CAP	RADBROOK COMMON	Spring 2007	16/06/2007	6	2007	Spring	2	4	28	0.4	0.4
579	Female	RADBROOK COMMON	RADBROOK COMMON	Spring 2005	2005-10-06	6	2005	Spring	0	4	4	0.1	0.1
579	Female	RADBROOK COMMON OUTLIER	RADBROOK COMMON	Autumn 2005	28/10/2005	10	2005	Autumn	0	8	8	0.1	0.1
580	Female	BURKETTS PLANTATION	BURKETTS PLANTATION	Autumn 2006	2006-10-11	11	2006	Autumn	1	9	21	0.3	0.3
580	Female	BURKETTS PLANTATION	BURKETTS PLANTATION	Spring 2007	14/06/2007	6	2007	Spring	2	4	28	0.3	0.3
580	Female	BURKETTS PLANTATION	BURKETTS PLANTATION	Autumn 2005	27/10/2005	10	2005	Autumn	0	8	8	0.2	0.2
580	Female	BURKETTS PLANTATION	BURKETTS PLANTATION	Summer 2005	25/07/2005	7	2005	Summer	0	5	5	0.1	0.1
580	Female	BURKETTS PLANTATION	BURKETTS PLANTATION	Winter 2006	2006-09-01	1	2006	Winter	0	11	11	0.1	0.1
580	Female	BURKETTS PLANTATION	BURKETTS PLANTATION	Spring 2005	2005-11-06	6	2005	Spring	0	4	4	0.05	0.05
581	Female	PASTICKS	PASTICKS	Winter 2006	2006-08-01	1	2006	Winter	0	11	11	0.3	0.3
581	Female	PASTICKS	PASTICKS	Autumn 2005	25/10/2005	10	2005	Autumn	0	8	8	0.2	0.2
581	Female	PASTICKS	PASTICKS	Spring 2005	13/06/2005	6	2005	Spring	0	4	4	0.1	0.1
582	Female	CHALET OUTLIER	CHALET OUTLIER	Spring 2005	13/06/2005	6	2005	Spring	0	4	4	0.05	0.05
588	Female	HILL COPSE FLAT OUTLIER	HILL COPSE	Spring 2006	16/06/2006	6	2006	Spring	1	4	16	0.3	0.3
588	Female	KEEPERS HUT	HILL COPSE	Spring 2005	14/06/2005	6	2005	Spring	0	4	4	0.1	0.1
590	Female	GREAT OAK	GREAT OAK	Spring 2005	15/06/2005	6	2005	Spring	2	4	28	0.1	0.1
599	Female	GREAT WOOD	GREAT ASH HILL	Spring 2005	18/06/2005	6	2005	Spring	0	4	4	0.05	0.05
601	Female	GATES Outlier	LOWER SEEDS	Autumn 2005	2005-05-11	11	2005	Autumn	0	9	9	0.2	0.2
601	Female	GATES Outlier	LOWER SEEDS	Summer 2005	2005-03-08	8	2005	Summer	0	6	6	0.1	0.1
601	Female	GATES Outlier	LOWER SEEDS	Spring 2005	18/06/2005	6	2005	Spring	0	4	4	0.01	0.01
602	Female	NEW COMMON PIECE	COMMON PIECE	Spring 2005	18/06/2005	6	2005	Spring	0	4	4	0.1	0.1
604	Female	GATES Outlier	LOWER SEEDS	Spring 2005	18/06/2005	6	2005	Spring	0	4	4	0.01	0.01
606	Female	PASTICKS	PASTICKS	Summer 2005	22/07/2005	7	2005	Summer	0	5	5	0.1	0.1
606	Female	PASTICKS	PASTICKS	Autumn 2005	25/10/2005	10	2005	Autumn	0	8	8	0.1	0.1
607	Female	JEWS HARP ANNEX	JEWS HARP	Spring 2007	2007-12-06	6	2007	Spring	2	4	28	0.5	0.5
607	Female	JEWS HARP	JEWS HARP	Summer 2005	23/07/2005	7	2005	Summer	0	5	5	0.1	0.1
608	Female	BOTLEY LODGE	BOTLEY LODGE	Summer 2005	23/07/2005	7	2005	Summer	0	5	5	0.1	0.1
611	Female	GREAT OAK	GREAT OAK	Summer 2005	28/07/2005	7	2005	Summer	0	5	5	NA	NA
614	Female	CHALET OUTLIER	CHALET OUTLIER	Spring 2007	22/06/2007	6	2007	Spring	2	4	28	0.4	0.4
614	Female	CHALET OUTLIER	CHALET OUTLIER	Summer 2005	30/07/2005	7	2005	Summer	0	5	5	0.2	0.2
614	Female	CHALET	CHALET	Autumn 2006	31/10/2006	10	2006	Autumn	1	8	20	0.1	0.1
615	Female	DITCH OUTLIER	CHALET OUTLIER	Spring 2007	21/06/2007	6	2007	Spring	2	4	28	0.3	0.3
615	Female	CHALET OUTLIER	CHALET OUTLIER	Summer 2005	30/07/2005	7	2005	Summer	0	5	5	0.2	0.2
615	Female	DITCH OUTLIER	CHALET OUTLIER	Autumn 2005	2005-01-11	11	2005	Autumn	0	9	9	0.2	0.2
615	Female	CHALET OUTLIER	CHALET OUTLIER	Winter 2006	16/01/2006	1	2006	Winter	0	11	11	0.1	0.1
617	Female	MOUNT	MOUNT	Summer 2005	2005-01-08	8	2005	Summer	0	6	6	0.05	0.05
618	Female	Deer Exclosures Outlier	LOWER SEEDS	Summer 2005	2005-01-08	8	2005	Summer	0	6	6	0.1	0.1
621	Female	GREAT OAK	GREAT OAK	Autumn 2005	31/10/2005	10	2005	Autumn	0	8	8	0.1	0.1
623	Female	HILL COPSE EASTERN OUTLIER	HILL COPSE	Autumn 2005	2005-01-11	11	2005	Autumn	0	9	9	0.2	0.2
623	Female	HILL COPSE EASTERN OUTLIER	HILL COPSE	Autumn 2006	31/10/2006	10	2006	Autumn	1	8	20	0.1	0.1
624	Female	CHUNKY CAP	RADBROOK COMMON	Spring 2007	16/06/2007	6	2007	Spring	2	4	28	0.4	0.4
624	Female	CHALET OUTLIER	CHALET OUTLIER	Autumn 2005	2005-01-11	11	2005	Autumn	0	9	9	0.3	0.3
625	Female	HOLLY HILL NORTH SIDE HOLES	Holly Hill	Autumn 2005	2005-04-11	11	2005	Autumn	0	9	9	0.1	0.1
626	Female	Ingrid B	GREAT ASH HILL	Spring 2007	22/06/2007	6	2007	Spring	2	4	28	NA	NA
626	Female	GREAT WOOD	GREAT ASH HILL	Autumn 2005	2005-05-11	11	2005	Autumn	0	9	9	0.1	0.1
628	Female	MARLEY MAIN	MARLEY MAIN	Autumn 2007	17/11/2007	11	2007	Autumn	1	9	21	0.3	0.3
628	Female	MARLEY MAIN	MARLEY MAIN	Spring 2006	2006-05-06	6	2006	Spring	0	4	4	0.2	0.2
631	Female	MARLEY 2	Marley 2	Spring 2006	2006-06-06	6	2006	Spring	0	4	4	0.1	0.1
632	Female	CHUNKY CAP	RADBROOK COMMON	Spring 2006	2006-06-06	6	2006	Spring	0	4	4	0.05	0.05
635	Female	PASTICKS	PASTICKS	Spring 2006	2006-07-06	6	2006	Spring	0	4	4	0	0
640	Female	LOWER SEEDS	LOWER SEEDS	Spring 2008	21/06/2008	6	2008	Spring	2	4	28	0.3	0.3
640	Female	CHUNKY CAP	RADBROOK COMMON	Autumn 2006	2006-10-11	11	2006	Autumn	0	9	9	0.2	0.2
640	Female	CHUNKY CAP	RADBROOK COMMON	Spring 2006	2006-09-06	6	2006	Spring	0	4	4	0.01	0.01
640	Female	LOWER SEEDS	LOWER SEEDS	Autumn 2007	2007-12-11	11	2007	Autumn	1	9	21	0.01	0.01
640	Female	LOWER SEEDS	LOWER SEEDS	Summer 2007	15/09/2007	9	2007	Summer	1	7	19	0	0
643	Female	THORNY CROFT LOWER	THORNY CROFT	Spring 2006	2006-12-06	6	2006	Spring	0	4	4	0.1	0.1
643	Female	THORNY CROFT UPPER	THORNY CROFT	Autumn 2006	31/10/2006	10	2006	Autumn	0	8	8	0.1	0.1
644	Female	OUTLIER 64	COMMON PIECE	Spring 2006	2006-12-06	6	2006	Spring	0	4	4	0.1	0.1
644	Female	OLD COMMON PIECE	COMMON PIECE	Summer 2007	22/09/2007	9	2007	Summer	1	7	19	0	0
648	Female	MOUNT	MOUNT	Spring 2006	13/06/2006	6	2006	Spring	2	4	28	0.1	0.1
650	Female	THORNY CROFT UPPER	THORNY CROFT	Summer 2007	20/09/2007	9	2007	Summer	1	7	19	0.05	0.05
650	Female	THORNY CROFT LOWER	THORNY CROFT	Spring 2006	14/06/2006	6	2006	Spring	0	4	4	0.01	0.01
652	Female	GREAT OAK	GREAT OAK	Spring 2006	14/06/2006	6	2006	Spring	0	4	4	0.1	0.1
652	Female	GREAT OAK	GREAT OAK	Spring 2007	23/06/2007	6	2007	Spring	1	4	16	0.1	0.1
653	Female	DITCH OUTLIER	CHALET OUTLIER	Summer 2007	18/09/2007	9	2007	Summer	1	7	19	0.05	0.05
653	Female	CHALET OUTLIER	CHALET OUTLIER	Spring 2006	15/06/2006	6	2006	Spring	0	4	4	0.01	0.01
656	Female	CHALET OUTLIER	CHALET OUTLIER	Spring 2006	16/06/2006	6	2006	Spring	0	4	4	0.05	0.05
658	Female	CHALET ANNEX	CHALET	Spring 2008	2008-12-06	6	2008	Spring	2	4	28	0.6	0.6
658	Female	HILL COPSE MIDDLE OUTLIER	HILL COPSE	Summer 2007	17/09/2007	9	2007	Summer	1	7	19	0.2	0.2
658	Female	CHALET	CHALET	Spring 2006	17/06/2006	6	2006	Spring	0	4	4	0.15	0.15
658	Female	CHALET	CHALET	Autumn 2007	2007-08-11	11	2007	Autumn	1	9	21	0.1	0.1
658	Female	THAMES OUTLIER	GREAT ASH HILL	Spring 2007	23/06/2007	6	2007	Spring	1	4	16	0.01	0.01
658	Female	FIREBREAK	FIREBREAK	Autumn 2006	31/10/2006	10	2006	Autumn	0	8	8	0	0
661	Female	JACK BRACKEN	JackBracken	Autumn 2006	2006-12-11	11	2006	Autumn	0	9	9	0.1	0.1
662	Female	JACK BRACKEN	JackBracken	Spring 2007	2007-11-06	6	2007	Spring	0	4	4	0.01	0.01
664	Female	UPPER FOLLIES	UPPER FOLLIES	Spring 2007	2007-11-06	6	2007	Spring	0	4	4	0.2	0.2
665	Female	UPPER FOLLIES	UPPER FOLLIES	Spring 2007	2007-11-06	6	2007	Spring	0	4	4	0.2	0.2
668	Female	UPPER FOLLIES	UPPER FOLLIES	Spring 2007	2007-11-06	6	2007	Spring	0	4	4	0.05	0.05
669	Female	MARLEY 2	Marley 2	Summer 2008	15/09/2008	9	2008	Summer	1	7	19	0.3	0.3
669	Female	MARLEY 2	Marley 2	Spring 2007	2007-11-06	6	2007	Spring	0	4	4	0.05	0.05
670	Female	JACK BRACKEN	JackBracken	Summer 2007	2007-11-09	9	2007	Summer	0	7	7	0.01	0.01
670	Female	JACK BRACKEN	JackBracken	Spring 2007	2007-12-06	6	2007	Spring	0	4	4	0	0
671	Female	UPPER FOLLIES	UPPER FOLLIES	Spring 2007	2007-12-06	6	2007	Spring	0	4	4	0.3	0.3
672	Female	BOTLEY LODGE	BOTLEY LODGE	Spring 2007	13/06/2007	6	2007	Spring	1	4	16	0.3	0.3
674	Female	BOTLEY LODGE	BOTLEY LODGE	Summer 2007	2007-12-09	9	2007	Summer	0	7	7	0.2	0.2
674	Female	BOTLEY LODGE	BOTLEY LODGE	Spring 2007	13/06/2007	6	2007	Spring	0	4	4	0.05	0.05
677	Female	RADBROOK COMMON	RADBROOK COMMON	Summer 2008	2008-12-09	9	2008	Summer	1	7	19	0.3	0.3
677	Female	Radbrook Common Holes	RADBROOK COMMON	Summer 2007	15/09/2007	9	2007	Summer	0	7	7	0.1	0.1
677	Female	RADBROOK COMMON OUTLIER	RADBROOK COMMON	Spring 2007	14/06/2007	6	2007	Spring	0	4	4	0.05	0.05
677	Female	RADBROOK COMMON OUTLIER	RADBROOK COMMON	Autumn 2008	2008-10-11	11	2008	Autumn	1	9	21	0.05	0.05
678	Female	Terrace	MOUNT	Spring 2007	18/06/2007	6	2007	Spring	1	4	16	0.4	0.4
678	Female	Terrace	MOUNT	Spring 2008	2008-10-06	6	2008	Spring	2	4	28	0.3	0.3
678	Female	BROGDENS BELT	BROGDENS BELT	Autumn 2007	13/11/2007	11	2007	Autumn	1	9	21	0.1	0.1
679	Female	GATES Outlier	COMMON PIECE	Spring 2007	18/06/2007	6	2007	Spring	0	4	4	0.01	0.01
681	Female	OLD COMMON PIECE	COMMON PIECE	Spring 2007	18/06/2007	6	2007	Spring	0	4	4	0	0
683	Female	GATES Outlier	COMMON PIECE	Spring 2007	18/06/2007	6	2007	Spring	0	4	4	0.05	0.05
684	Female	GATES Outlier	COMMON PIECE	Spring 2007	19/06/2007	6	2007	Spring	0	4	4	0.01	0.01
689	Female	THAMES OUTLIER	FIREBREAK	Summer 2008	2008-09-09	9	2008	Summer	1	7	19	NA	NA
689	Female	FIREBREAK	FIREBREAK	Spring 2009	2009-11-06	6	2009	Spring	2	4	28	0.2	0.2
689	Female	FIREBREAK	FIREBREAK	Autumn 2008	2008-06-11	11	2008	Autumn	1	9	21	0.1	0.1
689	Female	FIREBREAK	FIREBREAK	Autumn 2007	2007-08-11	11	2007	Autumn	0	9	9	0.01	0.01
689	Female	FIREBREAK	FIREBREAK	Spring 2007	21/06/2007	6	2007	Spring	0	4	4	0	0
689	Female	FIREBREAK	FIREBREAK	Summer 2007	18/09/2007	9	2007	Summer	0	7	7	0	0
690	Female	Hill Copse Top Outlier	HILL COPSE	Spring 2007	21/06/2007	6	2007	Spring	2	4	28	0.4	0.4
692	Female	DITCH OUTLIER	CHALET OUTLIER	Spring 2009	2009-12-06	6	2009	Spring	2	4	28	0.4	0.4
692	Female	CHALET OUTLIER	CHALET OUTLIER	Summer 2007	17/09/2007	9	2007	Summer	0	7	7	0.05	0.05
692	Female	CHALET OUTLIER	CHALET OUTLIER	Autumn 2007	2007-10-11	11	2007	Autumn	0	9	9	0.05	0.05
692	Female	CHALET OUTLIER	CHALET OUTLIER	Spring 2007	21/06/2007	6	2007	Spring	0	4	4	0	0
696	Female	DITCH OUTLIER	CHALET OUTLIER	Spring 2007	22/06/2007	6	2007	Spring	0	4	4	0.3	0.3
696	Female	CHALET OUTLIER	CHALET OUTLIER	Autumn 2007	2007-08-11	11	2007	Autumn	0	9	9	0.2	0.2
696	Female	DITCH OUTLIER	CHALET OUTLIER	Spring 2008	13/06/2008	6	2008	Spring	1	4	16	0.2	0.2
699	Female	BOTLEY LODGE	BOTLEY LODGE	Summer 2007	2007-10-09	9	2007	Summer	1	7	19	0.2	0.2
700	Female	CHALET OUTLIER	CHALET OUTLIER	Spring 2009	13/06/2009	6	2009	Spring	2	4	28	0.4	0.4
701	Female	JACK BRACKEN	JackBracken	Spring 2007	2007-11-06	6	2007	Spring	0	4	4	0.05	0.05
702	Female	MARLEY 2	Marley 2	Summer 2007	2007-12-09	9	2007	Summer	0	7	7	0.05	0.05
703	Female	Radbrook Common Holes	RADBROOK COMMON	Spring 2009	15/06/2009	6	2009	Spring	2	4	28	0.6	0.6
703	Female	RADBROOK COMMON	RADBROOK COMMON	Summer 2008	2008-10-09	9	2008	Summer	1	7	19	0.3	0.3
703	Female	RADBROOK COMMON OUTLIER	RADBROOK COMMON	Autumn 2007	2007-12-11	11	2007	Autumn	0	9	9	0.1	0.1
706	Female	CHALET	CHALET	Summer 2007	19/09/2007	9	2007	Summer	1	7	19	0.2	0.2
706	Female	CHALET	CHALET	Autumn 2007	2007-09-11	11	2007	Autumn	1	9	21	0.01	0.01
707	Female	OUTLIER 1	COMMON PIECE	Summer 2007	20/09/2007	9	2007	Summer	0	7	7	0	0
708	Female	OUTLIER 64	COMMON PIECE	Summer 2007	21/09/2007	9	2007	Summer	0	7	7	0.02	0.02
711	Female	GREAT WOOD	GREAT ASH HILL	Autumn 2007	2007-05-11	11	2007	Autumn	1	9	21	0.5	0.5
711	Female	GREAT WOOD	GREAT ASH HILL	Spring 2008	2008-09-06	6	2008	Spring	2	4	28	0.5	0.5
712	Female	GREAT WOOD	GREAT ASH HILL	Spring 2008	2008-11-06	6	2008	Spring	1	4	16	0.3	0.3
712	Female	GREAT WOOD	GREAT ASH HILL	Autumn 2007	2007-06-11	11	2007	Autumn	0	9	9	0.1	0.1
712	Female	GREAT WOOD	GREAT ASH HILL	Spring 2009	2009-10-06	6	2009	Spring	2	4	28	0.1	0.1
713	Female	HOLLY HILL NORTH SIDE HOLES	Holly Hill	Spring 2009	2009-08-06	6	2009	Spring	2	4	28	0.8	0.8
713	Female	CLEARING OUTLIER	GREAT ASH HILL	Spring 2008	2008-11-06	6	2008	Spring	1	4	16	0.3	0.3
713	Female	HOLLY HILL	Holly Hill	Summer 2008	2008-05-09	9	2008	Summer	1	7	19	0.2	0.2
713	Female	HOLLY HILL	Holly Hill	Autumn 2008	2008-04-11	11	2008	Autumn	1	9	21	0.2	0.2
713	Female	HOLLY HILL	Holly Hill	Autumn 2007	2007-06-11	11	2007	Autumn	0	9	9	0	0
714	Female	MOUNT	MOUNT	Spring 2008	2008-09-06	6	2008	Spring	1	4	16	0.4	0.4
714	Female	MOUNT	MOUNT	Summer 2008	2008-05-09	9	2008	Summer	1	7	19	0.2	0.2
714	Female	MOUNT	MOUNT	Autumn 2008	2008-05-11	11	2008	Autumn	1	9	21	0.2	0.2
715	Female	GREAT OAK	GREAT OAK	Autumn 2007	2007-08-11	11	2007	Autumn	0	9	9	0.2	0.2
718	Female	SUNDAYS HILL	SUNDAYS HILL	Spring 2008	20/06/2008	6	2008	Spring	1	4	16	0.6	0.6
718	Female	BROGDENS BELT	BROGDENS BELT	Summer 2008	2008-10-09	9	2008	Summer	1	7	19	0.5	0.5
718	Female	BROGDENS BELT	BROGDENS BELT	Autumn 2008	2008-10-11	11	2008	Autumn	1	9	21	0.3	0.3
718	Female	BROGDENS BELT	BROGDENS BELT	Autumn 2007	14/11/2007	11	2007	Autumn	0	9	9	0.2	0.2
718	Female	RADBROOK COMMON	RADBROOK COMMON	Summer 2007	13/09/2007	9	2007	Summer	0	7	7	0.1	0.1
719	Female	JACK BRACKEN	JackBracken	Autumn 2007	15/11/2007	11	2007	Autumn	1	9	21	0.2	0.2
725	Female	Ingrid B	GREAT ASH HILL	Spring 2009	2009-09-06	6	2009	Spring	2	4	28	0.7	0.7
725	Female	GREAT ASH HILL	GREAT ASH HILL	Spring 2008	2008-10-06	6	2008	Spring	1	4	16	0.3	0.3
727	Female	GATES Outlier	MOUNT	Summer 2009	2009-05-09	9	2009	Summer	1	7	19	0.5	0.5
727	Female	GATES Outlier	MOUNT	Autumn 2008	2008-04-11	11	2008	Autumn	0	9	9	0.3	0.3
727	Female	GATES Outlier	MOUNT	Spring 2008	2008-10-06	6	2008	Spring	0	4	4	0.2	0.2
728	Female	GREAT OAK	GREAT OAK	Spring 2008	13/06/2008	6	2008	Spring	0	4	4	0.05	0.05
731	Female	GREAT OAK OUTLIER	GREAT OAK OUTLIER	Spring 2008	14/06/2008	6	2008	Spring	0	4	4	0.2	0.2
732	Female	JACK BRACKEN	JackBracken	Spring 2008	16/06/2008	6	2008	Spring	0	4	4	0	0
735	Female	BOTLEY LODGE	BOTLEY LODGE	Spring 2008	16/06/2008	6	2008	Spring	0	4	4	0.1	0.1
737	Female	PASTICKS	PASTICKS	Spring 2010	2010-07-06	6	2010	Spring	2	4	28	0.9	0.9
737	Female	SINGING WAY	SINGING WAY	Autumn 2009	18/11/2009	11	2009	Autumn	1	9	21	0.6	0.6
737	Female	PASTICKS	PASTICKS	Summer 2009	15/09/2009	9	2009	Summer	1	7	19	0.2	0.2
737	Female	SINGING WAY	SINGING WAY	Spring 2008	16/06/2008	6	2008	Spring	0	4	4	0.15	0.15
738	Female	JEWS HARP OUTLIER	JEWS HARP	Spring 2010	2010-09-06	6	2010	Spring	2	4	28	0.3	0.3
738	Female	JEWS HARP	JEWS HARP	Summer 2008	13/09/2008	9	2008	Summer	0	7	7	0.1	0.1
738	Female	JEWS HARP ANNEX	JEWS HARP	Spring 2009	18/06/2009	6	2009	Spring	1	4	16	0.1	0.1
738	Female	JEWS HARP OUTLIER	JEWS HARP	Summer 2009	14/09/2009	9	2009	Summer	1	7	19	0.1	0.1
738	Female	JEWS HARP	JEWS HARP	Autumn 2009	16/11/2009	11	2009	Autumn	1	9	21	0.1	0.1
738	Female	JEWS HARP OUTLIER	JEWS HARP	Spring 2008	16/06/2008	6	2008	Spring	0	4	4	0.05	0.05
740	Female	MARLEY MAIN	MARLEY MAIN	Spring 2008	17/06/2008	6	2008	Spring	2	4	28	2	2
742	Female	MARLEY MAIN	MARLEY MAIN	Spring 2008	17/06/2008	6	2008	Spring	0	4	4	0.2	0.2
743	Female	JACK BRACKEN	JackBracken	Summer 2009	16/09/2009	9	2009	Summer	1	7	19	0.2	0.2
743	Female	JACK BRACKEN	JackBracken	Summer 2008	15/09/2008	9	2008	Summer	0	7	7	0.1	0.1
743	Female	JACK BRACKEN	JackBracken	Spring 2008	17/06/2008	6	2008	Spring	0	4	4	0	0
744	Female	JEWS HARP OUTLIER	JEWS HARP	Spring 2010	2010-09-06	6	2010	Spring	2	4	28	0.3	0.3
744	Female	JEWS HARP	JEWS HARP	Summer 2008	14/09/2008	9	2008	Summer	0	7	7	0.2	0.2
744	Female	JEWS HARP	JEWS HARP	Autumn 2008	14/11/2008	11	2008	Autumn	0	9	9	0.2	0.2
744	Female	JEWS HARP ANNEX	JEWS HARP	Summer 2009	14/09/2009	9	2009	Summer	1	7	19	0.2	0.2
744	Female	JEWS HARP OUTLIER	JEWS HARP	Autumn 2009	16/11/2009	11	2009	Autumn	1	9	21	0.2	0.2
744	Female	JEWS HARP OUTLIER	JEWS HARP	Spring 2009	20/06/2009	6	2009	Spring	1	4	16	0.1	0.1
744	Female	JEWS HARP	JEWS HARP	Winter 2010	17/01/2010	1	2010	Winter	1	11	23	0.1	0.1
744	Female	JEWS HARP	JEWS HARP	Spring 2008	17/06/2008	6	2008	Spring	0	4	4	0	0
747	Female	JEWS HARP ANNEX	JEWS HARP	Summer 2009	14/09/2009	9	2009	Summer	1	7	19	0.1	0.1
747	Female	JEWS HARP OUTLIER	JEWS HARP	Spring 2008	17/06/2008	6	2008	Spring	0	4	4	0.05	0.05
747	Female	JEWS HARP	JEWS HARP	Summer 2008	13/09/2008	9	2008	Summer	0	7	7	0.05	0.05
747	Female	JEWS HARP OUTLIER	JEWS HARP	Spring 2009	20/06/2009	6	2009	Spring	1	4	16	0.05	0.05
747	Female	JEWS HARP	JEWS HARP	Autumn 2009	17/11/2009	11	2009	Autumn	1	9	21	0.05	0.05
748	Female	SINGING WAY	SINGING WAY	Spring 2008	17/06/2008	6	2008	Spring	0	4	4	0.05	0.05
750	Female	PASTICKS MOST UPPER OUTLIER	PASTICKS	Spring 2010	2010-09-06	6	2010	Spring	2	4	28	0.7	0.7
750	Female	PASTICKS	PASTICKS	Summer 2009	14/09/2009	9	2009	Summer	1	7	19	0.3	0.3
750	Female	SINGING WAY	SINGING WAY	Spring 2008	18/06/2008	6	2008	Spring	0	4	4	0	0
751	Female	SUNDAYS HILL	SUNDAYS HILL	Summer 2009	2009-11-09	9	2009	Summer	1	7	19	0.3	0.3
751	Female	BURKETTS PLANTATION	BURKETTS PLANTATION	Spring 2010	2010-05-06	6	2010	Spring	2	4	28	0.3	0.3
751	Female	SUNDAYS HILL	SUNDAYS HILL	Summer 2008	2008-10-09	9	2008	Summer	0	7	7	0.2	0.2
751	Female	SUNDAYS HILL	SUNDAYS HILL	Spring 2009	17/06/2009	6	2009	Spring	1	4	16	0.2	0.2
751	Female	SUNDAYS HILL OUTLIER 2	SUNDAYS HILL	Spring 2008	19/06/2008	6	2008	Spring	0	4	4	0.1	0.1
753	Female	NEALINGS COPSE	NEALINGS COPSE	Summer 2009	2009-10-09	9	2009	Summer	1	7	19	0.2	0.2
753	Female	SUNDAYS HILL OUTLIER	SUNDAYS HILL	Spring 2008	19/06/2008	6	2008	Spring	0	4	4	0	0
756	Female	SUNDAYS HILL OUTLIER	SUNDAYS HILL	Spring 2008	20/06/2008	6	2008	Spring	0	4	4	0.1	0.1
759	Female	BROGDENS BELT	BROGDENS BELT	Autumn 2008	2008-10-11	11	2008	Autumn	0	9	9	0.1	0.1
759	Female	BROGDENS BELT	BROGDENS BELT	Summer 2008	2008-12-09	9	2008	Summer	0	7	7	0.05	0.05
759	Female	BROGDENS BELT	BROGDENS BELT	Spring 2008	20/06/2008	6	2008	Spring	0	4	4	0	0
760	Female	BROGDENS BELT	BROGDENS BELT	Spring 2010	2010-05-06	6	2010	Spring	2	4	28	0.7	0.7
760	Female	BROGDENS BELT	BROGDENS BELT	Spring 2009	17/06/2009	6	2009	Spring	1	4	16	0.4	0.4
761	Female	NEALINGS COPSE	NEALINGS COPSE	Spring 2010	2010-04-06	6	2010	Spring	2	4	28	0.4	0.4
761	Female	SUNDAYS HILL OUTLIER	SUNDAYS HILL	Autumn 2008	2008-10-11	11	2008	Autumn	0	9	9	0.3	0.3
761	Female	SUNDAYS HILL OUTLIER	SUNDAYS HILL	Spring 2008	21/06/2008	6	2008	Spring	0	4	4	0.1	0.1
763	Female	BROGDENS BELT	BROGDENS BELT	Autumn 2009	13/11/2009	11	2009	Autumn	1	9	21	0.6	0.6
763	Female	BROGDENS BELT	BROGDENS BELT	Spring 2010	2010-03-06	6	2010	Spring	2	4	28	0.2	0.2
763	Female	BROGDENS BELT	BROGDENS BELT	Autumn 2008	2008-10-11	11	2008	Autumn	0	9	9	0.1	0.1
763	Female	BROGDENS BELT	BROGDENS BELT	Spring 2009	15/06/2009	6	2009	Spring	1	4	16	0.1	0.1
763	Female	BROGDENS BELT	BROGDENS BELT	Summer 2008	2008-12-09	9	2008	Summer	0	7	7	0.05	0.05
765	Female	BROGDENS BELT	BROGDENS BELT	Summer 2009	2009-10-09	9	2009	Summer	1	7	19	0.3	0.3
765	Female	BROGDENS BELT	BROGDENS BELT	Spring 2009	15/06/2009	6	2009	Spring	1	4	16	0.2	0.2
765	Female	BROGDENS BELT	BROGDENS BELT	Winter 2010	2010-12-01	1	2010	Winter	1	11	23	0.2	0.2
765	Female	BROGDENS BELT	BROGDENS BELT	Autumn 2009	13/11/2009	11	2009	Autumn	1	9	21	0.1	0.1
765	Female	BROGDENS BELT	BROGDENS BELT	Autumn 2008	2008-10-11	11	2008	Autumn	0	9	9	0.01	0.01
765	Female	BROGDENS BELT	BROGDENS BELT	Summer 2008	2008-12-09	9	2008	Summer	0	7	7	0	0
767	Female	MARLEY MAIN	MARLEY MAIN	Summer 2008	14/09/2008	9	2008	Summer	1	7	19	0.3	0.3
767	Female	MARLEY MAIN	MARLEY MAIN	Spring 2009	19/06/2009	6	2009	Spring	2	4	28	0.2	0.2
768	Female	JEWS HARP	JEWS HARP	Spring 2009	20/06/2009	6	2009	Spring	1	4	16	0.1	0.1
768	Female	JEWS HARP	JEWS HARP	Autumn 2009	17/11/2009	11	2009	Autumn	1	9	21	0.1	0.1
768	Female	JEWS HARP	JEWS HARP	Summer 2008	14/09/2008	9	2008	Summer	0	7	7	0.05	0.05
768	Female	JEWS HARP ANNEX	JEWS HARP	Autumn 2008	13/11/2008	11	2008	Autumn	0	9	9	0.05	0.05
768	Female	JEWS HARP OUTLIER	JEWS HARP	Summer 2009	16/09/2009	9	2009	Summer	1	7	19	0.05	0.05
769	Female	JEWS HARP OUTLIER	JEWS HARP	Spring 2010	2010-09-06	6	2010	Spring	2	4	28	0.4	0.4
769	Female	JEWS HARP OUTLIER	JEWS HARP	Summer 2009	14/09/2009	9	2009	Summer	1	7	19	0.2	0.2
769	Female	JEWS HARP OUTLIER	JEWS HARP	Autumn 2009	17/11/2009	11	2009	Autumn	1	9	21	0.2	0.2
770	Female	FIREBREAK	FIREBREAK	Spring 2009	2009-12-06	6	2009	Spring	1	4	16	0.4	0.4
770	Female	THAMES OUTLIER	CHALET OUTLIER	Summer 2009	2009-09-09	9	2009	Summer	1	7	19	0.3	0.3
770	Female	FIREBREAK	FIREBREAK	Spring 2010	2010-01-06	6	2010	Spring	2	4	28	0.3	0.3
770	Female	FIREBREAK	FIREBREAK	Autumn 2009	2009-12-11	11	2009	Autumn	1	9	21	0.2	0.2
771	Female	PASTICKS	PASTICKS	Summer 2009	14/09/2009	9	2009	Summer	1	7	19	0.5	0.5
772	Female	CLEARING OUTLIER	GREAT ASH HILL	Summer 2009	2009-05-09	9	2009	Summer	0	7	7	NA	NA
772	Female	CLEARING OUTLIER	GREAT ASH HILL	Spring 2010	28/05/2010	5	2010	Spring	1	3	15	0.5	0.5
772	Female	HOLLY HILL	Holly Hill	Summer 2010	2010-08-09	9	2010	Summer	1	7	19	0.2	0.2
772	Female	HOLLY HILL	Holly Hill	Autumn 2010	2010-11-11	11	2010	Autumn	1	9	21	0.2	0.2
772	Female	CHALET	CHALET	Spring 2011	27/05/2011	5	2011	Spring	2	3	27	0.2	0.2
772	Female	CLEARING OUTLIER	GREAT ASH HILL	Spring 2009	2009-08-06	6	2009	Spring	0	4	4	0.05	0.05
772	Female	CLEARING OUTLIER	GREAT ASH HILL	Autumn 2009	2009-06-11	11	2009	Autumn	0	9	9	0.05	0.05
774	Female	HIGH SEAT	COMMON PIECE	Spring 2009	2009-08-06	6	2009	Spring	0	4	4	NA	NA
774	Female	NEW COMMON PIECE	COMMON PIECE	Summer 2009	2009-05-09	9	2009	Summer	0	7	7	0.2	0.2
774	Female	HIGH SEAT	COMMON PIECE	Autumn 2009	2009-06-11	11	2009	Autumn	0	9	9	0.2	0.2
775	Female	CLEARING OUTLIER	GREAT ASH HILL	Autumn 2009	2009-05-11	11	2009	Autumn	0	9	9	0.5	0.5
775	Female	CLEARING OUTLIER	GREAT ASH HILL	Summer 2009	2009-03-09	9	2009	Summer	0	7	7	0.2	0.2
775	Female	CLEARING OUTLIER	GREAT ASH HILL	Spring 2009	2009-08-06	6	2009	Spring	0	4	4	0.1	0.1
776	Female	HIGH SEAT	COMMON PIECE	Spring 2010	27/05/2010	5	2010	Spring	1	3	15	0.9	0.9
776	Female	HIGH SEAT	COMMON PIECE	Autumn 2010	13/11/2010	11	2010	Autumn	1	9	21	0.7	0.7
776	Female	OUTLIER 64	COMMON PIECE	Summer 2010	2010-07-09	9	2010	Summer	1	7	19	0.6	0.6
776	Female	HIGH SEAT	COMMON PIECE	Summer 2009	2009-03-09	9	2009	Summer	0	7	7	0.3	0.3
776	Female	HIGH SEAT	COMMON PIECE	Autumn 2009	2009-05-11	11	2009	Autumn	0	9	9	0.3	0.3
776	Female	OUTLIER 64	COMMON PIECE	Spring 2009	2009-08-06	6	2009	Spring	0	4	4	0	0
777	Female	MOUNT	MOUNT	Spring 2011	23/05/2011	5	2011	Spring	2	3	27	0.5	0.5
777	Female	MOUNT	MOUNT	Summer 2010	2010-07-09	9	2010	Summer	1	7	19	0.3	0.3
777	Female	MOUNT	MOUNT	Spring 2009	2009-08-06	6	2009	Spring	0	4	4	0	0
778	Female	OLD COMMON PIECE	COMMON PIECE	Spring 2009	2009-08-06	6	2009	Spring	1	4	16	0.5	0.5
779	Female	NEW COMMON PIECE	COMMON PIECE	Spring 2009	2009-09-06	6	2009	Spring	0	4	4	0.05	0.05
780	Female	NEW COMMON PIECE	COMMON PIECE	Autumn 2009	2009-05-11	11	2009	Autumn	0	9	9	0.2	0.2
780	Female	NEW COMMON PIECE	COMMON PIECE	Spring 2010	29/05/2010	5	2010	Spring	1	3	15	0.2	0.2
780	Female	HIGH SEAT	COMMON PIECE	Spring 2011	23/05/2011	5	2011	Spring	2	3	27	0.2	0.2
780	Female	HIGH SEAT	COMMON PIECE	Spring 2009	2009-09-06	6	2009	Spring	0	4	4	0.1	0.1
780	Female	NEW COMMON PIECE	COMMON PIECE	Summer 2009	2009-05-09	9	2009	Summer	0	7	7	0.05	0.05
781	Female	OUTLIER 1	COMMON PIECE	Summer 2009	2009-03-09	9	2009	Summer	0	7	7	0.1	0.1
785	Female	Terrace	MOUNT	Spring 2011	24/05/2011	5	2011	Spring	2	3	27	0.3	0.3
785	Female	MOUNT	MOUNT	Spring 2010	28/05/2010	5	2010	Spring	1	3	15	0.2	0.2
785	Female	MOUNT	MOUNT	Autumn 2009	2009-05-11	11	2009	Autumn	0	9	9	0.1	0.1
786	Female	MOUNT	MOUNT	Spring 2011	23/05/2011	5	2011	Spring	2	3	27	0.3	0.3
786	Female	MOUNT	MOUNT	Spring 2010	28/05/2010	5	2010	Spring	1	3	15	0.2	0.2
786	Female	MOUNT	MOUNT	Summer 2010	2010-08-09	9	2010	Summer	1	7	19	0.2	0.2
789	Female	FIREBREAK	FIREBREAK	Autumn 2009	2009-09-11	11	2009	Autumn	0	9	9	0.1	0.1
789	Female	FIREBREAK	FIREBREAK	Summer 2009	2009-09-09	9	2009	Summer	0	7	7	0.05	0.05
789	Female	FIREBREAK	FIREBREAK	Spring 2009	2009-11-06	6	2009	Spring	0	4	4	0.01	0.01
790	Female	THAMES OUTLIER	GREAT ASH HILL	Summer 2009	2009-07-09	9	2009	Summer	0	7	7	0.3	0.3
790	Female	FIREBREAK	FIREBREAK	Spring 2011	28/05/2011	5	2011	Spring	2	3	27	0.3	0.3
790	Female	GREAT ASH HILL	GREAT ASH HILL	Autumn 2009	2009-07-11	11	2009	Autumn	0	9	9	0.1	0.1
790	Female	FIREBREAK	FIREBREAK	Spring 2009	2009-11-06	6	2009	Spring	0	4	4	0.01	0.01
791	Female	GREAT OAK OUTLIER	GREAT OAK OUTLIER	Spring 2009	2009-11-06	6	2009	Spring	0	4	4	0.2	0.2
792	Female	CLEARING OUTLIER	GREAT ASH HILL	Summer 2009	2009-05-09	9	2009	Summer	0	7	7	0.1	0.1
792	Female	CHALET	CHALET	Spring 2009	2009-11-06	6	2009	Spring	0	4	4	0	0
792	Female	CHALET	CHALET	Autumn 2009	2009-10-11	11	2009	Autumn	0	9	9	0	0
793	Female	GREAT OAK	GREAT OAK	Spring 2009	2009-11-06	6	2009	Spring	0	4	4	0.1	0.1
794	Female	CHALET	CHALET	Summer 2009	2009-07-09	9	2009	Summer	0	7	7	0.1	0.1
794	Female	CHALET ANNEX	CHALET	Spring 2009	2009-11-06	6	2009	Spring	0	4	4	0	0
795	Female	KEEPERS HUT	HILL COPSE	Spring 2009	2009-12-06	6	2009	Spring	0	4	4	0.7	0.7
795	Female	HILL COPSE	HILL COPSE	Summer 2010	2010-11-09	9	2010	Summer	1	7	19	0.2	0.2
798	Female	CHALET OUTLIER	CHALET OUTLIER	Summer 2009	2009-09-09	9	2009	Summer	0	7	7	0.05	0.05
798	Female	CHALET OUTLIER	CHALET OUTLIER	Spring 2009	2009-12-06	6	2009	Spring	0	4	4	0.01	0.01
800	Female	CHALET	CHALET	Summer 2010	2010-09-09	9	2010	Summer	1	7	19	NA	NA
800	Female	CHALET ANNEX	CHALET	Autumn 2010	15/11/2010	11	2010	Autumn	1	9	21	0.5	0.5
800	Female	CHALET	CHALET	Spring 2009	13/06/2009	6	2009	Spring	0	4	4	0.05	0.05
801	Female	CHALET OUTLIER	CHALET OUTLIER	Autumn 2010	17/11/2010	11	2010	Autumn	1	9	21	0.6	0.6
801	Female	CHALET OUTLIER	CHALET OUTLIER	Summer 2010	2010-09-09	9	2010	Summer	1	7	19	0.3	0.3
801	Female	CHALET OUTLIER	CHALET OUTLIER	Autumn 2009	2009-09-11	11	2009	Autumn	0	9	9	0.2	0.2
801	Female	CHALET OUTLIER	CHALET OUTLIER	Summer 2009	2009-09-09	9	2009	Summer	0	7	7	0.05	0.05
801	Female	CHALET OUTLIER	CHALET OUTLIER	Spring 2009	13/06/2009	6	2009	Spring	0	4	4	0.01	0.01
802	Female	CHALET	CHALET	Autumn 2010	16/11/2010	11	2010	Autumn	1	9	21	0.2	0.2
802	Female	CHALET	CHALET	Spring 2011	26/05/2011	5	2011	Spring	2	3	27	0.2	0.2
802	Female	GREAT WOOD	GREAT ASH HILL	Summer 2010	2010-07-09	9	2010	Summer	1	7	19	0.1	0.1
802	Female	CHALET ANNEX	CHALET	Spring 2009	13/06/2009	6	2009	Spring	0	4	4	0.05	0.05
802	Female	CHALET	CHALET	Summer 2009	2009-07-09	9	2009	Summer	0	7	7	0.01	0.01
802	Female	GREAT WOOD	GREAT ASH HILL	Autumn 2009	2009-07-11	11	2009	Autumn	0	9	9	0	0
803	Female	SUNDAYS HILL OUTLIER	SUNDAYS HILL	Summer 2009	2009-12-09	9	2009	Summer	0	7	7	0.3	0.3
803	Female	SUNDAYS HILL OUTLIER	SUNDAYS HILL	Spring 2009	15/06/2009	6	2009	Spring	0	4	4	0.1	0.1
804	Female	CHUNKY CAP	RADBROOK COMMON	Spring 2011	31/05/2011	5	2011	Spring	2	3	27	0.4	0.4
804	Female	RADBROOK COMMON	RADBROOK COMMON	Autumn 2009	2009-12-11	11	2009	Autumn	0	9	9	0.3	0.3
804	Female	RADBROOK COMMON OUTLIER	RADBROOK COMMON	Autumn 2010	18/11/2010	11	2010	Autumn	1	9	21	0.3	0.3
804	Female	Radbrook Common Holes	RADBROOK COMMON	Summer 2009	2009-10-09	9	2009	Summer	0	7	7	0.2	0.2
804	Female	RADBROOK COMMON	RADBROOK COMMON	Spring 2009	16/06/2009	6	2009	Spring	0	4	4	0.1	0.1
807	Female	CHALET	CHALET	Summer 2009	2009-08-09	9	2009	Summer	0	7	7	0	0
810	Female	JACK BRACKEN	JackBracken	Spring 2009	20/06/2009	6	2009	Spring	1	4	16	0.2	0.2
811	Female	JEWS HARP ANNEX	JEWS HARP	Spring 2011	2011-04-06	6	2011	Spring	2	4	28	0.2	0.2
811	Female	JEWS HARP OUTLIER	JEWS HARP	Autumn 2009	16/11/2009	11	2009	Autumn	0	9	9	0.1	0.1
811	Female	JEWS HARP	JEWS HARP	Spring 2009	20/06/2009	6	2009	Spring	0	4	4	0.01	0.01
813	Female	UPPER FOLLIES	UPPER FOLLIES	Spring 2009	20/06/2009	6	2009	Spring	0	4	4	0.01	0.01
814	Female	BOTLEY LODGE	BOTLEY LODGE	Spring 2009	20/06/2009	6	2009	Spring	0	4	4	0.05	0.05
814	Female	BOTLEY LODGE	BOTLEY LODGE	Autumn 2009	17/11/2009	11	2009	Autumn	0	9	9	0.01	0.01
815	Female	MARLEY MAIN	MARLEY MAIN	Spring 2009	20/06/2009	6	2009	Spring	1	4	16	0.2	0.2
817	Female	BOTLEY LODGE	BOTLEY LODGE	Spring 2009	20/06/2009	6	2009	Spring	0	4	4	0.01	0.01
820	Female	HIGH SEAT	COMMON PIECE	Summer 2009	2009-05-09	9	2009	Summer	0	7	7	0.3	0.3
823	Female	HSBC Outlier	RADBROOK COMMON	Summer 2009	2009-10-09	9	2009	Summer	0	7	7	0.05	0.05
825	Female	BOTLEY LODGE	BOTLEY LODGE	Summer 2009	14/09/2009	9	2009	Summer	1	7	19	0.05	0.05
826	Female	MARLEY 2	Marley 2	Summer 2010	16/09/2010	9	2010	Summer	1	7	19	0.3	0.3
826	Female	JEWS HARP	JEWS HARP	Autumn 2010	23/11/2010	11	2010	Autumn	1	9	21	0.2	0.2
826	Female	MARLEY 2	Marley 2	Summer 2009	14/09/2009	9	2009	Summer	0	7	7	0.1	0.1
826	Female	MARLEY 2	Marley 2	Winter 2010	15/01/2010	1	2010	Winter	0	11	11	0.1	0.1
827	Female	PASTICKS	PASTICKS	Spring 2010	2010-07-06	6	2010	Spring	1	4	16	0.4	0.4
827	Female	PASTICKS	PASTICKS	Summer 2010	17/09/2010	9	2010	Summer	1	7	19	0.4	0.4
827	Female	PASTICKS	PASTICKS	Spring 2011	2011-04-06	6	2011	Spring	2	4	28	0.3	0.3
829	Female	SINGING WAY	SINGING WAY	Autumn 2009	17/11/2009	11	2009	Autumn	0	9	9	0.3	0.3
829	Female	SINGING WAY	SINGING WAY	Spring 2010	2010-08-06	6	2010	Spring	1	4	16	0.3	0.3
829	Female	SINGING WAY	SINGING WAY	Winter 2010	2010-11-01	1	2010	Winter	0	11	11	0.2	0.2
829	Female	SINGING WAY	SINGING WAY	Summer 2009	14/09/2009	9	2009	Summer	0	7	7	0.1	0.1
830	Female	JEWS HARP OUTLIER	JEWS HARP	Summer 2010	18/09/2010	9	2010	Summer	1	7	19	0.3	0.3
832	Female	SINGING WAY	SINGING WAY	Summer 2010	17/09/2010	9	2010	Summer	1	7	19	0.4	0.4
832	Female	SINGING WAY	SINGING WAY	Winter 2010	15/01/2010	1	2010	Winter	0	11	11	0.05	0.05
832	Female	SINGING WAY	SINGING WAY	Autumn 2009	18/11/2009	11	2009	Autumn	0	9	9	0.01	0.01
832	Female	SINGING WAY	SINGING WAY	Summer 2009	15/09/2009	9	2009	Summer	0	7	7	0	0
834	Female	BOTLEY LODGE	BOTLEY LODGE	Summer 2009	16/09/2009	9	2009	Summer	1	7	19	0.1	0.1
835	Female	PASTICKS OUTLIER	Pasticks Outlier	Summer 2010	18/09/2010	9	2010	Summer	1	7	19	0.6	0.6
835	Female	PASTICKS OUTLIER	Pasticks Outlier	Autumn 2010	24/11/2010	11	2010	Autumn	1	9	21	0.6	0.6
835	Female	PASTICKS OUTLIER	Pasticks Outlier	Spring 2010	2010-09-06	6	2010	Spring	1	4	16	0.3	0.3
835	Female	PASTICKS OUTLIER	Pasticks Outlier	Autumn 2009	16/11/2009	11	2009	Autumn	0	9	9	0.2	0.2
837	Female	MARLEY MAIN	MARLEY MAIN	Summer 2010	16/09/2010	9	2010	Summer	1	7	19	0.2	0.2
839	Female	GATES Outlier	COMMON PIECE	Spring 2011	25/05/2011	5	2011	Spring	1	3	15	0.2	0.2
839	Female	GATES Outlier	COMMON PIECE	Autumn 2011	2011-08-11	11	2011	Autumn	1	9	21	0.2	0.2
839	Female	GATES Outlier	COMMON PIECE	Spring 2012	2012-07-06	6	2012	Spring	2	4	28	0.2	0.2
839	Female	GATES Outlier	COMMON PIECE	Autumn 2010	2010-11-11	11	2010	Autumn	0	9	9	0.1	0.1
839	Female	GATES Outlier	COMMON PIECE	Summer 2011	2011-07-09	9	2011	Summer	1	7	19	0.1	0.1
839	Female	GATES Outlier	COMMON PIECE	Summer 2010	2010-06-09	9	2010	Summer	0	7	7	0.05	0.05
839	Female	GATES Outlier	COMMON PIECE	Spring 2010	27/05/2010	5	2010	Spring	0	3	3	0	0
840	Female	GATES Outlier	COMMON PIECE	Autumn 2010	2010-12-11	11	2010	Autumn	0	9	9	0.2	0.2
840	Female	GATES Outlier	COMMON PIECE	Spring 2011	24/05/2011	5	2011	Spring	1	3	15	0.1	0.1
840	Female	GATES Outlier	COMMON PIECE	Spring 2010	27/05/2010	5	2010	Spring	0	3	3	0	0
843	Female	CLEARING OUTLIER	GREAT ASH HILL	Spring 2010	27/05/2010	5	2010	Spring	0	3	3	0.2	0.2
847	Female	THORNY CROFT LOWER	THORNY CROFT	Summer 2010	2010-06-09	9	2010	Summer	0	7	7	0.1	0.1
847	Female	THORNY CROFT	THORNY CROFT	Spring 2010	28/05/2010	5	2010	Spring	0	3	3	0	0
849	Female	HOLLY HILL	Holly Hill	Summer 2010	2010-07-09	9	2010	Summer	0	7	7	0.2	0.2
849	Female	HOLLY HILL	Holly Hill	Autumn 2010	2010-11-11	11	2010	Autumn	0	9	9	0.2	0.2
849	Female	HOLLY HILL	Holly Hill	Spring 2010	29/05/2010	5	2010	Spring	0	3	3	0.05	0.05
850	Female	Terrace	MOUNT	Spring 2010	29/05/2010	5	2010	Spring	2	3	27	0.3	0.3
850	Female	GATES Outlier	COMMON PIECE	Spring 2011	24/05/2011	5	2011	Spring	1	3	15	0.2	0.2
852	Female	GREAT OAK OUTLIER	GREAT OAK OUTLIER	Spring 2010	31/05/2010	5	2010	Spring	0	3	3	0	0
854	Female	HILL COPSE	HILL COPSE	Summer 2011	2011-10-09	9	2011	Summer	1	7	19	0.1	0.1
854	Female	Great Oak Border	GREAT OAK OUTLIER	Spring 2010	31/05/2010	5	2010	Spring	0	3	3	0.05	0.05
856	Female	THAMES OUTLIER	GREAT ASH HILL	Summer 2010	2010-11-09	9	2010	Summer	0	7	7	0.3	0.3
856	Female	FIREBREAK	FIREBREAK	Spring 2010	31/05/2010	5	2010	Spring	0	3	3	0	0
857	Female	FIREBREAK	FIREBREAK	Spring 2010	31/05/2010	5	2010	Spring	0	3	3	0	0
858	Female	CHALET OUTLIER	CHALET OUTLIER	Summer 2010	2010-11-09	9	2010	Summer	0	7	7	0.6	0.6
858	Female	CHALET OUTLIER	CHALET OUTLIER	Summer 2011	2011-09-09	9	2011	Summer	1	7	19	0.2	0.2
858	Female	CHALET OUTLIER	CHALET OUTLIER	Spring 2010	31/05/2010	5	2010	Spring	0	3	3	0.05	0.05
864	Female	CHUNKY CAP	RADBROOK COMMON	Summer 2010	15/09/2010	9	2010	Summer	0	7	7	0.3	0.3
864	Female	CHUNKY CAP	RADBROOK COMMON	Autumn 2010	20/11/2010	11	2010	Autumn	0	9	9	0.3	0.3
864	Female	CHUNKY CAP	RADBROOK COMMON	Spring 2010	2010-03-06	6	2010	Spring	0	4	4	0	0
866	Female	BROGDENS BELT	BROGDENS BELT	Spring 2010	2010-03-06	6	2010	Spring	0	4	4	0	0
867	Female	Radbrook Common Holes	RADBROOK COMMON	Spring 2010	2010-03-06	6	2010	Spring	0	4	4	0	0
868	Female	SUNDAYS HILL	SUNDAYS HILL	Summer 2011	2011-12-09	9	2011	Summer	1	7	19	0.2	0.2
868	Female	BURKETTS PLANTATION	BURKETTS PLANTATION	Spring 2010	2010-04-06	6	2010	Spring	0	4	4	0.05	0.05
869	Female	NEALINGS COPSE	NEALINGS COPSE	Spring 2010	2010-03-06	6	2010	Spring	0	4	4	0	0
872	Female	JACK BRACKEN	JackBracken	Spring 2010	2010-07-06	6	2010	Spring	0	4	4	0	0
877	Female	JACK BRACKEN	JackBracken	Spring 2012	29/05/2012	5	2012	Spring	2	3	27	0.4	0.4
877	Female	JACK BRACKEN OUTLIER	JackBracken	Spring 2010	2010-07-06	6	2010	Spring	0	4	4	0	0
878	Female	JACK BRACKEN	JackBracken	Spring 2010	2010-08-06	6	2010	Spring	0	4	4	0.05	0.05
880	Female	JACK BRACKEN	JackBracken	Spring 2010	2010-08-06	6	2010	Spring	0	4	4	0	0
882	Female	BOTLEY LODGE	BOTLEY LODGE	Spring 2010	2010-09-06	6	2010	Spring	0	4	4	0.05	0.05
883	Female	JEWS HARP ANNEX	JEWS HARP	Summer 2011	17/09/2011	9	2011	Summer	1	7	19	0.3	0.3
883	Female	JEWS HARP ANNEX	JEWS HARP	Summer 2010	17/09/2010	9	2010	Summer	0	7	7	0.1	0.1
883	Female	JEWS HARP ANNEX	JEWS HARP	Autumn 2010	23/11/2010	11	2010	Autumn	0	9	9	0.1	0.1
883	Female	JEWS HARP ANNEX	JEWS HARP	Spring 2010	2010-09-06	6	2010	Spring	0	4	4	0	0
884	Female	PASTICKS OUTLIER	Pasticks Outlier	Autumn 2010	22/11/2010	11	2010	Autumn	0	9	9	0.3	0.3
884	Female	PASTICKS OUTLIER	Pasticks Outlier	Autumn 2011	17/11/2011	11	2011	Autumn	1	9	21	0.3	0.3
884	Female	PASTICKS OUTLIER	Pasticks Outlier	Summer 2011	15/09/2011	9	2011	Summer	1	7	19	0.2	0.2
884	Female	PASTICKS OUTLIER	Pasticks Outlier	Spring 2010	2010-09-06	6	2010	Spring	0	4	4	0	0
886	Female	GREAT OAK OUTLIER	GREAT OAK OUTLIER	Spring 2011	27/05/2011	5	2011	Spring	2	3	27	0.5	0.5
886	Female	GREAT OAK OUTLIER	GREAT OAK OUTLIER	Summer 2010	2010-09-09	9	2010	Summer	1	7	19	0.3	0.3
887	Female	DITCH OUTLIER	CHALET OUTLIER	Summer 2010	2010-10-09	9	2010	Summer	0	7	7	0.2	0.2
888	Female	GREAT OAK OUTLIER	GREAT OAK OUTLIER	Spring 2011	27/05/2011	5	2011	Spring	2	3	27	3.5	NA
888	Female	GREAT OAK OUTLIER	GREAT OAK OUTLIER	Summer 2010	2010-11-09	9	2010	Summer	1	7	19	0.2	0.2
890	Female	SINGING WAY	SINGING WAY	Autumn 2010	24/11/2010	11	2010	Autumn	1	9	21	0.3	0.3
890	Female	SINGING WAY	SINGING WAY	Summer 2010	16/09/2010	9	2010	Summer	1	7	19	0.2	0.2
891	Female	PASTICKS OUTLIER	Pasticks Outlier	Spring 2012	29/05/2012	5	2012	Spring	2	3	27	0.2	0.2
891	Female	PASTICKS OUTLIER	Pasticks Outlier	Summer 2010	16/09/2010	9	2010	Summer	0	7	7	0.1	0.1
891	Female	PASTICKS OUTLIER	Pasticks Outlier	Autumn 2010	22/11/2010	11	2010	Autumn	0	9	9	0.1	0.1
891	Female	PASTICKS OUTLIER	Pasticks Outlier	Summer 2011	15/09/2011	9	2011	Summer	1	7	19	0.1	0.1
891	Female	PASTICKS OUTLIER	Pasticks Outlier	Spring 2011	2011-03-06	6	2011	Spring	1	4	16	0.05	0.05
892	Female	UPPER FOLLIES	UPPER FOLLIES	Summer 2010	17/09/2010	9	2010	Summer	1	7	19	0.2	0.2
894	Female	SINGING WAY	SINGING WAY	Summer 2011	15/09/2011	9	2011	Summer	1	7	19	0.2	0.2
894	Female	PASTICKS	PASTICKS	Summer 2010	17/09/2010	9	2010	Summer	0	7	7	0.1	0.1
894	Female	PASTICKS	PASTICKS	Spring 2011	2011-04-06	6	2011	Spring	1	4	16	0.05	0.05
895	Female	PASTICKS	PASTICKS	Summer 2010	18/09/2010	9	2010	Summer	0	7	7	0.1	0.1
895	Female	PASTICKS	PASTICKS	Autumn 2010	24/11/2010	11	2010	Autumn	0	9	9	0.1	0.1
897	Female	THORNY CROFT LOWER	THORNY CROFT	Autumn 2011	2011-07-11	11	2011	Autumn	1	9	21	0.2	0.2
899	Female	GREAT OAK	GREAT OAK	Spring 2011	26/05/2011	5	2011	Spring	1	3	15	0.7	0.7
900	Female	MARLEY MAIN	MARLEY MAIN	Autumn 2010	22/11/2010	11	2010	Autumn	0	9	9	0.3	0.3
902	Female	NEW COMMON PIECE	COMMON PIECE	Spring 2011	24/05/2011	5	2011	Spring	1	3	15	0.4	0.4
905	Female	SUNDAYS HILL OUTLIER	SUNDAYS HILL	Spring 2011	30/05/2011	5	2011	Spring	0	3	3	NA	NA
905	Female	RADBROOK COMMON	RADBROOK COMMON	Summer 2012	25/08/2012	8	2012	Summer	1	6	18	0.6	0.6
905	Female	SUNDAYS HILL OUTLIER	SUNDAYS HILL	Summer 2011	13/09/2011	9	2011	Summer	0	7	7	0.2	0.2
906	Female	UPPER FOLLIES	UPPER FOLLIES	Spring 2011	2011-02-06	6	2011	Spring	0	4	4	NA	NA
906	Female	UPPER FOLLIES	UPPER FOLLIES	Spring 2012	28/05/2012	5	2012	Spring	1	3	15	0.4	0.4
907	Female	MARLEY MAIN	MARLEY MAIN	Spring 2011	2011-02-06	6	2011	Spring	0	4	4	NA	NA
909	Female	UPPER FOLLIES	UPPER FOLLIES	Spring 2011	2011-03-06	6	2011	Spring	0	4	4	0	0
910	Female	UPPER FOLLIES	UPPER FOLLIES	Spring 2011	2011-03-06	6	2011	Spring	0	4	4	0	0
911	Female	UPPER FOLLIES	UPPER FOLLIES	Spring 2011	2011-03-06	6	2011	Spring	0	4	4	NA	NA
913	Female	JACK BRACKEN	JackBracken	Spring 2011	2011-03-06	6	2011	Spring	0	4	4	0	0
915	Female	THORNY CROFT	THORNY CROFT	Spring 2012	2012-09-06	6	2012	Spring	2	4	28	1	1
915	Female	NEW COMMON PIECE	COMMON PIECE	Summer 2011	2011-05-09	9	2011	Summer	1	7	19	0.4	0.4
916	Female	SUNDAYS HILL OUTLIER 2	SUNDAYS HILL	Summer 2011	2011-12-09	9	2011	Summer	0	7	7	0.1	0.1
918	Female	UPPER FOLLIES	UPPER FOLLIES	Spring 2012	28/05/2012	5	2012	Spring	0	3	3	0.05	0.05
919	Female	MARLEY MAIN	MARLEY MAIN	Spring 2012	28/05/2012	5	2012	Spring	0	3	3	0	0
923	Female	PASTICKS OUTLIER	Pasticks Outlier	Spring 2012	29/05/2012	5	2012	Spring	0	3	3	0.2	0.2
924	Female	UPPER FOLLIES	UPPER FOLLIES	Spring 2012	29/05/2012	5	2012	Spring	0	3	3	NA	NA
924	Female	UPPER FOLLIES	UPPER FOLLIES	Summer 2012	27/08/2012	8	2012	Summer	0	6	6	NA	NA
928	Female	PASTICKS	PASTICKS	Spring 2012	29/05/2012	5	2012	Spring	0	3	3	NA	NA
929	Female	PASTICKS	PASTICKS	Spring 2012	29/05/2012	5	2012	Spring	0	3	3	0.01	0.01
931	Female	MARLEY MAIN	MARLEY MAIN	Spring 2012	30/05/2012	5	2012	Spring	0	3	3	NA	NA
932	Female	JACK BRACKEN	JackBracken	Spring 2012	30/05/2012	5	2012	Spring	0	3	3	NA	NA
934	Female	PASTICKS OUTLIER	Pasticks Outlier	Spring 2012	30/05/2012	5	2012	Spring	0	3	3	NA	NA
934	Female	PASTICKS OUTLIER	Pasticks Outlier	Summer 2012	27/08/2012	8	2012	Summer	0	6	6	0.2	0.2
935	Female	SUNDAYS HILL	SUNDAYS HILL	Spring 2012	31/05/2012	5	2012	Spring	0	3	3	0.01	0.01
936	Female	BROGDENS BELT	BROGDENS BELT	Autumn 2012	2012-07-11	11	2012	Autumn	0	9	9	0.5	0.5
936	Female	BROGDENS BELT	BROGDENS BELT	Spring 2013	2013-10-06	6	2013	Spring	1	4	16	0.4	0.4
936	Female	BROGDENS BELT	BROGDENS BELT	Summer 2013	27/08/2013	8	2013	Summer	1	6	18	0.3	0.3
936	Female	BROGDENS BELT	BROGDENS BELT	Spring 2012	31/05/2012	5	2012	Spring	0	3	3	0.01	0.01
937	Female	LOWER SEEDS	LOWER SEEDS	Spring 2012	31/05/2012	5	2012	Spring	0	3	3	0.01	0.01
938	Female	BROGDENS BELT	BROGDENS BELT	Spring 2012	2012-01-06	6	2012	Spring	0	4	4	NA	NA
939	Female	BROGDENS BELT	BROGDENS BELT	Spring 2012	2012-01-06	6	2012	Spring	0	4	4	NA	NA
940	Female	HSBC Outlier	RADBROOK COMMON	Spring 2012	2012-01-06	6	2012	Spring	0	4	4	NA	NA
942	Female	CHUNKY CAP	RADBROOK COMMON	Spring 2013	2013-10-06	6	2013	Spring	1	4	16	0.2	0.2
942	Female	RADBROOK COMMON	RADBROOK COMMON	Autumn 2013	2013-11-11	11	2013	Autumn	1	9	21	0.2	0.2
942	Female	RADBROOK COMMON OUTLIER	RADBROOK COMMON	Summer 2013	28/08/2013	8	2013	Summer	1	6	18	0.1	0.1
942	Female	CHUNKY CAP	RADBROOK COMMON	Spring 2012	2012-02-06	6	2012	Spring	0	4	4	0.01	0.01
944	Female	CHALET	CHALET	Spring 2013	2013-05-06	6	2013	Spring	1	4	16	0.3	0.3
944	Female	CHALET ANNEX	CHALET	Summer 2012	2012-01-09	9	2012	Summer	0	7	7	0.2	0.2
944	Female	GREAT WOOD	GREAT ASH HILL	Summer 2013	21/08/2013	8	2013	Summer	1	6	18	0.2	0.2
944	Female	CHALET	CHALET	Autumn 2013	2013-05-11	11	2013	Autumn	1	9	21	0.2	0.2
944	Female	GREAT WOOD	GREAT ASH HILL	Autumn 2012	31/10/2012	10	2012	Autumn	0	8	8	0.1	0.1
944	Female	CHALET	CHALET	Spring 2012	2012-04-06	6	2012	Spring	0	4	4	0.05	0.05
946	Female	PASTICKS	PASTICKS	Autumn 2013	15/11/2013	11	2013	Autumn	1	9	21	NA	NA
946	Female	PASTICKS	PASTICKS	Spring 2014	2014-07-06	6	2014	Spring	2	4	28	0.4	0.4
946	Female	PASTICKS OUTLIER	Pasticks Outlier	Summer 2013	29/08/2013	8	2013	Summer	1	6	18	0.3	0.3
946	Female	PASTICKS OUTLIER	Pasticks Outlier	Autumn 2012	2012-09-11	11	2012	Autumn	0	9	9	0.1	0.1
946	Female	PASTICKS OUTLIER	Pasticks Outlier	Summer 2012	28/08/2012	8	2012	Summer	0	6	6	0.05	0.05
946	Female	PASTICKS OUTLIER	Pasticks Outlier	Spring 2012	2012-05-06	6	2012	Spring	0	4	4	0.01	0.01
947	Female	CHALET OUTLIER	CHALET OUTLIER	Spring 2012	2012-06-06	6	2012	Spring	0	4	4	NA	NA
947	Female	CHALET OUTLIER	CHALET OUTLIER	Spring 2013	2013-10-06	6	2013	Spring	1	4	16	1.4	1.4
950	Female	GATES Outlier	COMMON PIECE	Summer 2012	21/08/2012	8	2012	Summer	0	6	6	0.4	0.4
950	Female	GATES Outlier	COMMON PIECE	Spring 2012	2012-08-06	6	2012	Spring	0	4	4	0.2	0.2
955	Female	GREAT ASH HILL	GREAT ASH HILL	Additional Spring 2013 (Kirsten)	2013-10-07	7	2013	Spring	1	5	17	NA	NA
955	Female	GREAT ASH HILL	GREAT ASH HILL	Additional Summer 2013 (Kirsten)	2013-04-10	10	2013	Summer	1	8	20	NA	NA
955	Female	GREAT ASH HILL	GREAT ASH HILL	Summer 2013	19/08/2013	8	2013	Summer	1	6	18	0.5	0.5
955	Female	GREAT ASH HILL	GREAT ASH HILL	Spring 2013	2013-03-06	6	2013	Spring	1	4	16	0.3	0.3
955	Female	Ingrid B	GREAT ASH HILL	Summer 2012	21/08/2012	8	2012	Summer	0	6	6	0.2	0.2
955	Female	GREAT ASH HILL	GREAT ASH HILL	Autumn 2012	31/10/2012	10	2012	Autumn	0	8	8	0.2	0.2
955	Female	GREAT ASH HILL	GREAT ASH HILL	Autumn 2013	13/11/2013	11	2013	Autumn	1	9	21	0.2	0.2
956	Female	RADBROOK COMMON	RADBROOK COMMON	Summer 2012	23/08/2012	8	2012	Summer	0	6	6	0.1	0.1
959	Female	PASTICKS OUTLIER	Pasticks Outlier	Summer 2012	31/08/2012	8	2012	Summer	0	6	6	NA	NA
959	Female	PASTICKS OUTLIER	Pasticks Outlier	Autumn 2012	2012-08-11	11	2012	Autumn	0	9	9	NA	NA
959	Female	PASTICKS OUTLIER	Pasticks Outlier	Summer 2013	28/08/2013	8	2013	Summer	1	6	18	0.2	0.2
959	Female	PASTICKS OUTLIER	Pasticks Outlier	Summer 2012	27/08/2012	8	2012	Summer	0	6	6	0.1	0.1
962	Female	LOWER SEEDS	LOWER SEEDS	Spring 2013	13/06/2013	6	2013	Spring	1	4	16	0.2	0.2
962	Female	LOWER SEEDS	LOWER SEEDS	Autumn 2013	2013-11-11	11	2013	Autumn	1	9	21	0.2	0.2
962	Female	LOWER SEEDS	LOWER SEEDS	Summer 2012	29/08/2012	8	2012	Summer	0	6	6	0.1	0.1
962	Female	LOWER SEEDS	LOWER SEEDS	Autumn 2012	2012-10-11	11	2012	Autumn	0	9	9	0.05	0.05
964	Female	GREAT ASH HILL	GREAT ASH HILL	Autumn 2013	2013-09-11	11	2013	Autumn	0	9	9	0.1	0.1
964	Female	GATES Outlier	COMMON PIECE	Spring 2013	2013-03-06	6	2013	Spring	0	4	4	0.01	0.01
967	Female	THORNY CROFT	THORNY CROFT	Spring 2013	2013-03-06	6	2013	Spring	0	4	4	0.01	0.01
968	Female	GATES Outlier	COMMON PIECE	Summer 2013	20/08/2013	8	2013	Summer	0	6	6	0.5	0.5
968	Female	GATES Outlier	COMMON PIECE	Spring 2013	2013-03-06	6	2013	Spring	0	4	4	0.2	0.2
972	Female	HOLLY HILL	Holly Hill	Autumn 2013	2013-07-11	11	2013	Autumn	0	9	9	NA	NA
972	Female	GREAT ASH HILL TOP	GREAT ASH HILL	Summer 2014	16/08/2014	8	2014	Summer	1	6	18	0.2	0.2
972	Female	GREAT ASH HILL BOTTOM	GREAT ASH HILL	Autumn 2014	2014-06-11	11	2014	Autumn	1	9	21	0.2	0.2
972	Female	GREAT WOOD	GREAT ASH HILL	Spring 2015	2015-03-06	6	2015	Spring	2	4	28	0.2	0.2
972	Female	HOLLY HILL	Holly Hill	Summer 2013	21/08/2013	8	2013	Summer	0	6	6	0.05	0.05
972	Female	HOLLY HILL	Holly Hill	Spring 2013	2013-04-06	6	2013	Spring	0	4	4	0	0
973	Female	HOLLY HILL	Holly Hill	Spring 2013	2013-05-06	6	2013	Spring	0	4	4	NA	NA
974	Female	THORNY CROFT	THORNY CROFT	Spring 2015	2015-04-06	6	2015	Spring	2	4	28	0.4	0.4
974	Female	THORNY CROFT	THORNY CROFT	Spring 2013	2013-05-06	6	2013	Spring	0	4	4	0.05	0.05
975	Female	KEEPERS HUT	HILL COPSE	Autumn 2013	2013-06-11	11	2013	Autumn	0	9	9	0.4	0.4
975	Female	Hill Copse Top Outlier	HILL COPSE	Spring 2013	2013-06-06	6	2013	Spring	0	4	4	0.2	0.2
978	Female	BROGDENS BELT	BROGDENS BELT	Spring 2013	2013-11-06	6	2013	Spring	0	4	4	NA	NA
978	Female	BROGDENS BELT	BROGDENS BELT	Summer 2014	19/08/2014	8	2014	Summer	1	6	18	0.3	0.3
981	Female	BOTLEY LODGE	BOTLEY LODGE	Spring 2015	27/05/2015	5	2015	Spring	2	3	27	0.1	0.1
981	Female	BOTLEY LODGE	BOTLEY LODGE	Spring 2013	13/06/2013	6	2013	Spring	0	4	4	0.05	0.05
982	Female	JACK BRACKEN	JackBracken	Autumn 2013	15/11/2013	11	2013	Autumn	0	9	9	NA	NA
982	Female	JACK BRACKEN	JackBracken	Spring 2014	2014-05-06	6	2014	Spring	1	4	16	NA	NA
982	Female	JACK BRACKEN	JackBracken	Summer 2014	21/08/2014	8	2014	Summer	1	6	18	NA	NA
982	Female	JACK BRACKEN	JackBracken	Spring 2015	26/05/2015	5	2015	Spring	2	3	27	0.5	0.5
982	Female	JACK BRACKEN	JackBracken	Spring 2013	13/06/2013	6	2013	Spring	0	4	4	0	0
983	Female	JACK BRACKEN	JackBracken	Spring 2013	13/06/2013	6	2013	Spring	0	4	4	NA	NA
983	Female	JACK BRACKEN	JackBracken	Summer 2013	30/08/2013	8	2013	Summer	0	6	6	NA	NA
983	Female	JACK BRACKEN	JackBracken	Summer 2014	23/08/2014	8	2014	Summer	1	6	18	NA	NA
983	Female	JACK BRACKEN	JackBracken	Autumn 2013	16/11/2013	11	2013	Autumn	0	9	9	0.05	0.05
985	Female	BOTLEY LODGE	BOTLEY LODGE	Spring 2013	13/06/2013	6	2013	Spring	0	4	4	0.1	0.1
985	Female	BOTLEY LODGE	BOTLEY LODGE	Summer 2013	28/08/2013	8	2013	Summer	0	6	6	0.05	0.05
987	Female	MARLEY MAIN	MARLEY MAIN	Spring 2013	14/06/2013	6	2013	Spring	0	4	4	0.05	0.05
989	Female	BOTLEY LODGE	BOTLEY LODGE	Spring 2013	14/06/2013	6	2013	Spring	2	4	28	0.4	0.4
991	Female	Terrace	MOUNT	Autumn 2013	2013-09-11	11	2013	Autumn	1	9	21	0.4	0.4
991	Female	Terrace	MOUNT	Summer 2013	20/08/2013	8	2013	Summer	1	6	18	0.3	0.3
995	Female	BOTLEY LODGE	BOTLEY LODGE	Spring 2015	27/05/2015	5	2015	Spring	2	3	27	0.6	0.6
996	Female	JEWS HARP	JEWS HARP	Summer 2014	21/08/2014	8	2014	Summer	1	6	18	NA	NA
997	Female	UPPER FOLLIES	UPPER FOLLIES	Autumn 2013	16/11/2013	11	2013	Autumn	0	9	9	NA	NA
997	Female	UPPER FOLLIES	UPPER FOLLIES	Summer 2013	30/08/2013	8	2013	Summer	0	6	6	0.05	0.05
999	Female	JEWS HARP	JEWS HARP	Spring 2015	27/05/2015	5	2015	Spring	2	3	27	0.6	0.6
1001	Female	BOTLEY LODGE	BOTLEY LODGE	Summer 2014	20/08/2014	8	2014	Summer	1	6	18	NA	NA
1001	Female	BOTLEY LODGE	BOTLEY LODGE	Autumn 2013	15/11/2013	11	2013	Autumn	0	9	9	0.2	0.2
1002	Female	MOUNT	MOUNT	Summer 2014	13/08/2014	8	2014	Summer	0	6	6	NA	NA
1002	Female	MOUNT	MOUNT	Spring 2014	26/05/2014	5	2014	Spring	0	3	3	0.05	0.05
1004	Female	THORNY CROFT	THORNY CROFT	Spring 2014	26/05/2014	5	2014	Spring	0	3	3	0.1	0.1
1005	Female	JEWS HARP	JEWS HARP	Summer 2014	23/08/2014	8	2014	Summer	0	6	6	NA	NA
1005	Female	JEWS HARP	JEWS HARP	Spring 2015	26/05/2015	5	2015	Spring	1	3	15	0.2	0.2
1005	Female	THORNY CROFT	THORNY CROFT	Spring 2014	27/05/2014	5	2014	Spring	0	3	3	0.05	0.05
1006	Female	GATES Outlier	COMMON PIECE	Summer 2014	2014-11-08	8	2014	Summer	0	6	6	NA	NA
1006	Female	GATES Outlier	COMMON PIECE	Summer 2015	17/08/2015	8	2015	Summer	1	6	18	0.4	0.4
1006	Female	GATES Outlier	COMMON PIECE	Spring 2014	27/05/2014	5	2014	Spring	0	3	3	0.05	0.05
1008	Female	THORNY CROFT	THORNY CROFT	Spring 2014	28/05/2014	5	2014	Spring	0	3	3	NA	NA
1010	Female	GATES Outlier	COMMON PIECE	Spring 2014	28/05/2014	5	2014	Spring	0	3	3	NA	NA
1012	Female	PASTICKS OUTLIER	Pasticks Outlier	Summer 2014	15/08/2014	8	2014	Summer	0	6	6	NA	NA
1012	Female	PASTICKS OUTLIER	Pasticks Outlier	Spring 2014	30/05/2014	5	2014	Spring	0	3	3	0.5	0.5
1013	Female	CHALET	CHALET	Summer 2014	15/08/2014	8	2014	Summer	0	6	6	NA	NA
1013	Female	CHALET	CHALET	Spring 2015	2015-01-06	6	2015	Spring	1	4	16	0.5	0.5
1013	Female	CHALET ANNEX	CHALET	Summer 2015	20/08/2015	8	2015	Summer	1	6	18	0.4	0.4
1013	Female	CHALET	CHALET	Autumn 2014	2014-08-11	11	2014	Autumn	0	9	9	0.3	0.3
1013	Female	CHALET	CHALET	Spring 2014	31/05/2014	5	2014	Spring	0	3	3	0.1	0.1
1017	Female	PASTICKS OUTLIER	Pasticks Outlier	Summer 2015	27/08/2015	8	2015	Summer	1	6	18	NA	NA
1017	Female	PASTICKS OUTLIER	Pasticks Outlier	Autumn 2014	2014-11-11	11	2014	Autumn	0	9	9	0.3	0.3
1017	Female	PASTICKS OUTLIER	Pasticks Outlier	Spring 2015	25/05/2015	5	2015	Spring	1	3	15	0.3	0.3
1017	Female	PASTICKS OUTLIER	Pasticks Outlier	Spring 2014	2014-03-06	6	2014	Spring	0	4	4	0.2	0.2
1017	Female	PASTICKS OUTLIER	Pasticks Outlier	Summer 2014	15/08/2014	8	2014	Summer	0	6	6	0.1	0.1
1018	Female	RADBROOK COMMON	RADBROOK COMMON	Spring 2015	28/05/2015	5	2015	Spring	1	3	15	0.3	0.3
1018	Female	CHUNKY CAP	RADBROOK COMMON	Summer 2015	25/08/2015	8	2015	Summer	1	6	18	0.3	0.3
1018	Female	RADBROOK COMMON	RADBROOK COMMON	Summer 2014	18/08/2014	8	2014	Summer	0	6	6	0.2	0.2
1018	Female	RADBROOK COMMON	RADBROOK COMMON	Spring 2014	2014-03-06	6	2014	Spring	0	4	4	0.05	0.05
1022	Female	JEWS HARP	JEWS HARP	Spring 2014	2014-05-06	6	2014	Spring	0	4	4	NA	NA
1022	Female	JEWS HARP OUTLIER	JEWS HARP	Summer 2015	28/08/2015	8	2015	Summer	1	6	18	0.5	0.5
1022	Female	JEWS HARP ANNEX	JEWS HARP	Spring 2015	26/05/2015	5	2015	Spring	1	3	15	0.2	0.2
1022	Female	JEWS HARP ANNEX	JEWS HARP	Autumn 2015	21/11/2015	11	2015	Autumn	1	9	21	0.2	0.2
1022	Female	JEWS HARP	JEWS HARP	Summer 2014	21/08/2014	8	2014	Summer	0	6	6	0.1	0.1
1024	Female	JEWS HARP	JEWS HARP	Spring 2014	2014-05-06	6	2014	Spring	0	4	4	NA	NA
1025	Female	MARLEY 2	Marley 2	Spring 2014	2014-05-06	6	2014	Spring	0	4	4	NA	NA
1028	Female	UPPER FOLLIES	UPPER FOLLIES	Spring 2014	2014-05-06	6	2014	Spring	0	4	4	NA	NA
1028	Female	UPPER FOLLIES	UPPER FOLLIES	Autumn 2014	14/11/2014	11	2014	Autumn	0	9	9	NA	NA
1030	Female	UPPER FOLLIES	UPPER FOLLIES	Spring 2014	2014-05-06	6	2014	Spring	0	4	4	NA	NA
1037	Female	BOTLEY LODGE	BOTLEY LODGE	Spring 2014	2014-06-06	6	2014	Spring	0	4	4	NA	NA
1037	Female	BOTLEY LODGE	BOTLEY LODGE	Summer 2014	22/08/2014	8	2014	Summer	0	6	6	NA	NA
1038	Female	UPPER FOLLIES	UPPER FOLLIES	Spring 2014	2014-06-06	6	2014	Spring	0	4	4	0.1	0.1
1044	Female	BOTLEY LODGE	BOTLEY LODGE	Summer 2014	18/08/2014	8	2014	Summer	0	6	6	0.1	0.1
1044	Female	BOTLEY LODGE	BOTLEY LODGE	Autumn 2015	21/11/2015	11	2015	Autumn	1	9	21	0.1	0.1
1044	Female	BOTLEY LODGE	BOTLEY LODGE	Spring 2014	2014-07-06	6	2014	Spring	0	4	4	0.05	0.05
1046	Female	SINGING WAY	SINGING WAY	Spring 2014	2014-07-06	6	2014	Spring	0	4	4	NA	NA
1048	Female	CLEARING OUTLIER	GREAT ASH HILL	Additional trapping for Kirsten	27/06/2014	6	2014	Summer	0	4	4	NA	NA
1048	Female	CLEARING OUTLIER	GREAT ASH HILL	Summer 2014	2014-11-08	8	2014	Summer	0	6	6	0.02	0.02
1049	Female	GATES Outlier	COMMON PIECE	Spring 2015	2015-05-06	6	2015	Spring	1	4	16	0.4	0.4
1049	Female	GATES Outlier	COMMON PIECE	Summer 2014	2014-11-08	8	2014	Summer	0	6	6	0.2	0.2
1054	Female	KEEPERS HUT	HILL COPSE	Summer 2014	15/08/2014	8	2014	Summer	1	6	18	0.2	0.2
1055	Female	LOWER SEEDS	LOWER SEEDS	Summer 2015	26/08/2015	8	2015	Summer	1	6	18	0.5	0.5
1055	Female	LOWER SEEDS	LOWER SEEDS	Autumn 2014	2014-10-11	11	2014	Autumn	0	9	9	0.3	0.3
1055	Female	LOWER SEEDS	LOWER SEEDS	Summer 2014	18/08/2014	8	2014	Summer	0	6	6	0.1	0.1
1056	Female	UPPER FOLLIES	UPPER FOLLIES	Summer 2014	19/08/2014	8	2014	Summer	0	6	6	0.5	0.5
1061	Female	MOUNT	MOUNT	Autumn 2014	2014-05-11	11	2014	Autumn	0	9	9	0.2	0.2
1061	Female	MOUNT	MOUNT	Autumn 2015	2015-09-11	11	2015	Autumn	1	9	21	0.2	0.2
1063	Female	JEWS HARP	JEWS HARP	Spring 2015	27/05/2015	5	2015	Spring	2	3	27	0.5	0.5
1063	Female	JEWS HARP	JEWS HARP	Autumn 2014	13/11/2014	11	2014	Autumn	1	9	21	0.2	0.2
1064	Female	MARLEY 2	Marley 2	Spring 2015	25/05/2015	5	2015	Spring	1	3	15	NA	NA
1066	Female	UPPER FOLLIES	UPPER FOLLIES	Spring 2015	25/05/2015	5	2015	Spring	0	3	3	0	0
1069	Female	UPPER FOLLIES	UPPER FOLLIES	Spring 2015	25/05/2015	5	2015	Spring	0	3	3	NA	NA
1071	Female	JACK BRACKEN	JackBracken	Spring 2015	26/05/2015	5	2015	Spring	1	3	15	0.4	0.4
1072	Female	MARLEY MAIN	MARLEY MAIN	Spring 2015	26/05/2015	5	2015	Spring	0	3	3	0	0
1075	Female	UPPER FOLLIES	UPPER FOLLIES	Spring 2015	27/05/2015	5	2015	Spring	0	3	3	0.08	0.08
1076	Female	SINGING WAY	SINGING WAY	Spring 2015	27/05/2015	5	2015	Spring	0	3	3	0	0
1082	Female	PASTICKS OUTLIER	Pasticks Outlier	Spring 2015	27/05/2015	5	2015	Spring	0	3	3	0	0
1083	Female	PASTICKS OUTLIER	Pasticks Outlier	Summer 2015	29/08/2015	8	2015	Summer	0	6	6	NA	NA
1083	Female	PASTICKS OUTLIER	Pasticks Outlier	Autumn 2015	20/11/2015	11	2015	Autumn	0	9	9	0.2	0.2
1083	Female	PASTICKS OUTLIER	Pasticks Outlier	Spring 2015	27/05/2015	5	2015	Spring	0	3	3	0	0
1084	Female	GREAT OAK	GREAT OAK	Spring 2015	28/05/2015	5	2015	Spring	0	3	3	0	0
1087	Female	GREAT OAK	GREAT OAK	Spring 2015	29/05/2015	5	2015	Spring	0	3	3	0	0
1088	Female	SUNDAYS HILL OUTLIER	SUNDAYS HILL	Spring 2015	30/05/2015	5	2015	Spring	0	3	3	0	0
1091	Female	GREAT ASH HILL	GREAT ASH HILL	Spring 2015	2015-01-06	6	2015	Spring	0	4	4	NA	NA
1091	Female	GREAT ASH HILL	GREAT ASH HILL	Summer 2015	21/08/2015	8	2015	Summer	0	6	6	0.2	0.2
1092	Female	NEW COMMON PIECE	COMMON PIECE	Autumn 2015	2015-10-11	11	2015	Autumn	0	9	9	0.2	0.2
1092	Female	CHALET	CHALET	Spring 2015	2015-03-06	6	2015	Spring	0	4	4	0.1	0.1
1094	Female	HIGH SEAT	COMMON PIECE	Spring 2015	2015-04-06	6	2015	Spring	0	4	4	NA	NA
1098	Female	THORNY CROFT	THORNY CROFT	Summer 2015	18/08/2015	8	2015	Summer	0	6	6	0.1	0.1
1098	Female	THORNY CROFT	THORNY CROFT	Spring 2015	2015-05-06	6	2015	Spring	0	4	4	0	0
1099	Female	THORNY CROFT	THORNY CROFT	Spring 2015	2015-05-06	6	2015	Spring	0	4	4	NA	NA
1100	Female	HIGH SEAT	COMMON PIECE	Spring 2015	2015-05-06	6	2015	Spring	0	4	4	0	0
1101	Female	OUTLIER 64	COMMON PIECE	Spring 2015	2015-05-06	6	2015	Spring	0	4	4	0	0
1101	Female	OUTLIER 1 ANNEX	COMMON PIECE	Summer 2015	18/08/2015	8	2015	Summer	0	6	6	0	0
1102	Female	THORNY CROFT	THORNY CROFT	Summer 2015	19/08/2015	8	2015	Summer	0	6	6	NA	NA
1102	Female	THORNY CROFT	THORNY CROFT	Autumn 2015	2015-11-11	11	2015	Autumn	0	9	9	0.2	0.2
1102	Female	THORNY CROFT	THORNY CROFT	Spring 2015	2015-05-06	6	2015	Spring	0	4	4	0	0
1105	Female	MOUNT	MOUNT	Spring 2015	2015-06-06	6	2015	Spring	0	4	4	0	0
1107	Female	THORNY CROFT	THORNY CROFT	Summer 2015	18/08/2015	8	2015	Summer	0	6	6	NA	NA
1110	Female	Terrace	MOUNT	Autumn 2015	2015-11-11	11	2015	Autumn	0	9	9	0.3	0.3
1111	Female	LOWER SEEDS	LOWER SEEDS	Autumn 2015	17/11/2015	11	2015	Autumn	0	9	9	0.2	0.2
1129	Female	THORNY CROFT LOWER	THORNY CROFT	Spring 2006	14/06/2006	6	2006	Spring	2	4	28	0.3	0.3
1131	Female	CLEARING OUTLIER	GREAT ASH HILL	Autumn 2010	2010-11-11	11	2010	Autumn	0	9	9	0.2	0.2
1131	Female	CLEARING OUTLIER	GREAT ASH HILL	Summer 2010	2010-06-09	9	2010	Summer	0	7	7	0.1	0.1
1132	Female	SUNDAYS HILL	SUNDAYS HILL	Autumn 2005	28/10/2005	10	2005	Autumn	0	8	8	0.2	0.2
1132	Female	SUNDAYS HILL	SUNDAYS HILL	Spring 2005	2005-09-06	6	2005	Spring	0	4	4	0.1	0.1
1132	Female	SUNDAYS HILL OUTLIER 2	Pasticks Outlier	Summer 2005	27/07/2005	7	2005	Summer	0	5	5	0.1	0.1
1135	Female	CHUNKY CAP	RADBROOK COMMON	Spring 2005	2005-09-06	6	2005	Spring	0	4	4	0.01	0.01
1137	Female	CHALET OUTLIER	CHALET OUTLIER	Autumn 2005	2005-01-11	11	2005	Autumn	0	9	9	0.3	0.3
1137	Female	GREAT WOOD	GREAT ASH HILL	Spring 2006	2006-12-06	6	2006	Spring	1	4	16	0.3	0.3
1137	Female	GREAT WOOD	GREAT ASH HILL	Spring 2007	18/06/2007	6	2007	Spring	2	4	28	0.3	0.3
1137	Female	CHALET OUTLIER	CHALET OUTLIER	Summer 2005	30/07/2005	7	2005	Summer	0	5	5	0.2	0.2
1137	Female	DITCH OUTLIER	CHALET OUTLIER	Spring 2005	14/06/2005	6	2005	Spring	0	4	4	0.05	0.05
1138	Female	HILL COPSE EASTERN OUTLIER	HILL COPSE	Winter 2006	15/01/2006	1	2006	Winter	0	11	11	0.3	0.3
1138	Female	KEEPERS HUT	HILL COPSE	Spring 2007	21/06/2007	6	2007	Spring	2	4	28	0.3	0.3
1138	Female	Hill Copse Top Outlier	HILL COPSE	Autumn 2005	31/10/2005	10	2005	Autumn	0	8	8	0.2	0.2
1138	Female	KEEPERS HUT	HILL COPSE	Spring 2005	15/06/2005	6	2005	Spring	0	4	4	0.1	0.1
1138	Female	HILL COPSE WESTERN OUTLIER	HILL COPSE	Summer 2005	30/07/2005	7	2005	Summer	0	5	5	0.1	0.1
1139	Female	HILL COPSE MIDDLE OUTLIER	HILL COPSE	Spring 2006	15/06/2006	6	2006	Spring	0	4	4	0.1	0.1
1139	Female	HILL COPSE MIDDLE OUTLIER	HILL COPSE	Summer 2007	17/09/2007	9	2007	Summer	1	7	19	0.1	0.1
1141	Female	Ingrid B	GREAT ASH HILL	Spring 2008	2008-09-06	6	2008	Spring	2	4	28	0.3	0.3
1142	Female	PASTICKS OUTLIER	Pasticks Outlier	Spring 2010	2010-07-06	6	2010	Spring	2	4	28	0.5	0.5
1142	Female	PASTICKS OUTLIER	Pasticks Outlier	Autumn 2009	18/11/2009	11	2009	Autumn	1	9	21	0.3	0.3
1142	Female	PASTICKS OUTLIER	Pasticks Outlier	Summer 2008	15/09/2008	9	2008	Summer	0	7	7	0.2	0.2
1142	Female	PASTICKS OUTLIER	Pasticks Outlier	Spring 2009	20/06/2009	6	2009	Spring	1	4	16	0.2	0.2
1142	Female	PASTICKS OUTLIER	Pasticks Outlier	Summer 2009	14/09/2009	9	2009	Summer	1	7	19	0.1	0.1
1143	Female	MOUNT	MOUNT	Spring 2010	27/05/2010	5	2010	Spring	1	3	15	0.2	0.2
1143	Female	MOUNT	MOUNT	Summer 2009	2009-05-09	9	2009	Summer	0	7	7	0	0
1145	Female	MOUNT	MOUNT	Summer 2015	18/08/2015	8	2015	Summer	0	6	6	NA	NA
1148	Female	PASTICKS OUTLIER	PASTICKS	Spring 2001	2001-04-06	6	2001	Spring	2	4	28	0.2	0.2
1148	Female	PASTICKS	PASTICKS	Spring 2000	20/06/2000	6	2000	Spring	1	4	16	0.1	0.1
1149	Female	THORNY CROFT	THORNY CROFT	Summer 1995	1995-01-08	8	1995	Summer	1	6	18	0.4	0.4
1150	Female	GREAT OAK OUTLIER	GREAT OAK OUTLIER	Spring 1998	29/05/1998	5	1998	Spring	1	3	15	1	1
1150	Female	GREAT OAK OUTLIER	GREAT OAK OUTLIER	Summer 1998	1998-12-08	8	1998	Summer	1	6	18	0.2	0.2
1152	Female	GREAT OAK OUTLIER	GREAT OAK OUTLIER	Spring 1995	28/06/1995	6	1995	Spring	0	4	4	0	0
1154	Female	MOUNT	BROGDENS BELT	Spring 1996	1996-01-05	5	1996	Spring	0	3	3	NA	NA
1155	Female	PASTICKS	PASTICKS	Autumn 1995	1995-06-11	11	1995	Autumn	0	9	9	0.5	0.5
1155	Female	PASTICKS	PASTICKS	Spring 1997	22/05/1997	5	1997	Spring	2	3	27	0.3	0.3
1155	Female	PASTICKS	PASTICKS	Spring 1996	17/05/1996	5	1996	Spring	1	3	15	0.2	0.2
1159	Female	UPPER FOLLIES	UPPER FOLLIES	Spring 1997	24/05/1997	5	1997	Spring	2	3	27	0.6	0.6
1160	Female	NEALINGS COPSE	NEALINGS COPSE	Summer 2009	2009-11-09	9	2009	Summer	1	7	19	0.2	0.2
1161	Female	PASTICKS OUTLIER	PASTICKS	Spring 1998	1998-05-06	6	1998	Spring	0	4	4	0	0
1163	Female	JEWS HARP	JEWS HARP	Summer 1998	14/07/1998	7	1998	Summer	0	5	5	NA	NA
1163	Female	PASTICKS	PASTICKS	Spring 1998	1998-05-06	6	1998	Spring	0	4	4	0	0
1167	Female	PASTICKS OUTLIER	PASTICKS	Spring 1999	1999-04-06	6	1999	Spring	1	4	16	0.3	0.3
1167	Female	PASTICKS OUTLIER	PASTICKS	Spring 2000	20/06/2000	6	2000	Spring	2	4	28	0.3	0.3
1167	Female	PASTICKS OUTLIER	PASTICKS	Spring 2000	26/05/2000	5	2000	Spring	2	3	27	0.2	0.2
1168	Female	SUNDAYS HILL OUTLIER	SUNDAYS HILL	Spring 1998	1998-01-06	6	1998	Spring	0	4	4	NA	NA
1168	Female	SUNDAYS HILL OUTLIER	SUNDAYS HILL	Autumn 1999	26/11/1999	11	1999	Autumn	1	9	21	0.5	0.5
1168	Female	SUNDAYS HILL OUTLIER	SUNDAYS HILL	Summer 1998	17/08/1998	8	1998	Summer	0	6	6	0	0
1169	Female	CHALET	CHALET	Autumn 1998	19/11/1998	11	1998	Autumn	1	9	21	0.2	0.2
1173	Female	PASTICKS	PASTICKS	Spring 2000	25/05/2000	5	2000	Spring	1	3	15	NA	NA
1173	Female	PASTICKS LEFT OUTLIER	PASTICKS	Spring 2000	22/06/2000	6	2000	Spring	1	4	16	0.6	0.6
1174	Female	UPPER FOLLIES	UPPER FOLLIES	Spring 2001	2001-05-06	6	2001	Spring	2	4	28	1	1
1175	Female	FIREBREAK	FIREBREAK	Spring 2002	13/06/2002	6	2002	Spring	1	4	16	0.2	0.2
1175	Female	GREAT ASH HILL SIDE HOLES	GREAT ASH HILL	Summer 2002	31/08/2002	8	2002	Summer	1	6	18	0.2	0.2
1175	Female	FIREBREAK	FIREBREAK	Spring 2003	2003-07-06	6	2003	Spring	2	4	28	0.2	0.2
1175	Female	FIREBREAK	FIREBREAK	Summer 2001	2001-11-08	8	2001	Summer	0	6	6	0.1	0.1
1175	Female	FIREBREAK	FIREBREAK	Spring 2001	2001-12-06	6	2001	Spring	0	4	4	0.05	0.05
1175	Female	FIREBREAK	FIREBREAK	Winter 2002	2002-10-01	1	2002	Winter	0	11	11	0.05	0.05
1177	Female	CHALET	CHALET	Summer 2003	2003-02-09	9	2003	Summer	1	7	19	NA	NA
1177	Female	CHALET	CHALET	Spring 2003	2003-05-06	6	2003	Spring	1	4	16	0.9	0.9
1177	Female	CHALET	CHALET	Spring 2004	2004-10-06	6	2004	Spring	2	4	28	0.7	0.7
1177	Female	HILL COPSE MIDDLE OUTLIER	HILL COPSE	Autumn 2003	15/11/2003	11	2003	Autumn	1	9	21	0	0
1178	Female	HILL COPSE WESTERN OUTLIER	HILL COPSE	Spring 2001	13/06/2001	6	2001	Spring	1	4	16	0.2	0.2
1180	Female	LOWER SEEDS	LOWER SEEDS	Autumn 2002	2002-11-11	11	2002	Autumn	1	9	21	0.1	0.1
1181	Female	THORNY CROFT LOWER	THORNY CROFT	Summer 2003	24/07/2003	7	2003	Summer	1	5	17	0.7	0.7
1182	Female	JEWS HARP ANNEX	JEWS HARP	Autumn 2002	14/11/2002	11	2002	Autumn	1	9	21	0.1	0.1
1182	Female	JEWS HARP	JEWS HARP	Summer 2001	26/07/2001	7	2001	Summer	0	5	5	0.05	0.05
1182	Female	JEWS HARP	JEWS HARP	Autumn 2001	2001-09-11	11	2001	Autumn	0	9	9	0.05	0.05
1183	Female	PASTICKS	PASTICKS	Summer 1999	1999-12-08	8	1999	Summer	0	6	6	0.1	0.1
1184	Female	PASTICKS	PASTICKS	Spring 1999	1999-04-06	6	1999	Spring	2	4	28	1	1
1184	Female	PASTICKS	PASTICKS	Summer 1998	14/07/1998	7	1998	Summer	1	5	17	0.8	0.8
1184	Female	PASTICKS	PASTICKS	Winter 1999	13/01/1999	1	1999	Winter	1	11	23	0.4	0.4
1184	Female	PASTICKS	PASTICKS	Autumn 1998	26/11/1998	11	1998	Autumn	1	9	21	0.3	0.3
1184	Female	PASTICKS	PASTICKS	Winter 1998	1998-09-01	1	1998	Winter	0	11	11	0.2	0.2
1184	Female	PASTICKS	PASTICKS	Autumn 1997	13/11/1997	11	1997	Autumn	0	9	9	0.1	0.1
1185	Female	JEWS HARP	JEWS HARP	Spring 2009	18/06/2009	6	2009	Spring	1	4	16	0.2	0.2
1185	Female	JEWS HARP	JEWS HARP	Summer 2008	14/09/2008	9	2008	Summer	0	7	7	0.1	0.1
1186	Female	CHALET OUTLIER	CHALET OUTLIER	Autumn 2005	2005-01-11	11	2005	Autumn	0	9	9	0.2	0.2
1187	Female	MOUNT	MOUNT	Spring 2003	2003-04-06	6	2003	Spring	1	4	16	NA	NA
1188	Female	CHALET OUTLIER	CHALET OUTLIER	Winter 1998	1998-05-01	1	1998	Winter	0	11	11	0.25	0.25
1188	Female	CHALET OUTLIER	CHALET OUTLIER	Spring 1997	1997-12-05	5	1997	Spring	0	3	3	0	0
1190	Female	CLEARING OUTLIER	GREAT ASH HILL	Spring 2013	2013-03-06	6	2013	Spring	0	4	4	NA	NA
1190	Female	CLEARING OUTLIER	GREAT ASH HILL	Summer 2014	2014-11-08	8	2014	Summer	1	6	18	NA	NA
1190	Female	GREAT WOOD	GREAT ASH HILL	Spring 2015	2015-01-06	6	2015	Spring	2	4	28	0.4	0.4

## Sheet: Table E
Table E. Cub Male testes status proportions
Age.Months	Testes.status	Proportions
3	Ascended	67.74
3	Descended	22.58
3	Intermediate	9.68
4	Ascended	41.27
4	Descended	46.83
4	Intermediate	11.9
5	Ascended	13.33
5	Descended	83.33
5	Intermediate	3.33
6	Ascended	20.37
6	Descended	70.37
6	Intermediate	9.26
7	Ascended	38.6
7	Descended	54.39
7	Intermediate	7.02
8	Ascended	63.64
8	Descended	31.82
8	Intermediate	4.55
9	Ascended	77.06
9	Descended	13.76
9	Intermediate	9.17
11	Ascended	29.27
11	Descended	41.46
11	Intermediate	29.27
15	Ascended	0
15	Descended	92.06
15	Intermediate	7.94
16	Ascended	0.85
16	Descended	97.44
16	Intermediate	1.71
17	Ascended	0
17	Descended	89.19
17	Intermediate	10.81
18	Ascended	1.27
18	Descended	87.34
18	Intermediate	11.39
19	Ascended	12.96
19	Descended	72.22
19	Intermediate	14.81
20	Ascended	50
20	Descended	30
20	Intermediate	20
21	Ascended	78.57
21	Descended	9.18
21	Intermediate	12.24
23	Ascended	13.04
23	Descended	52.17
23	Intermediate	34.78
24	Ascended	0
24	Descended	100
24	Intermediate	0
27	Ascended	0
27	Descended	91.18
27	Intermediate	8.82
28	Ascended	1.1
28	Descended	92.31
28	Intermediate	6.59

## Sheet: Table F
Table F. Cub Female vulva condition proportions
Age	Vulva.Condition	Proportions
3	Normal	100
3	Intermediate	0
3	Swollen	0
4	Normal	83.65
4	Intermediate	16.35
4	Swollen	0
5	Normal	65
5	Intermediate	35
5	Swollen	0
6	Normal	73.91
6	Intermediate	26.09
6	Swollen	0
7	Normal	75.81
7	Intermediate	24.19
7	Swollen	0
8	Normal	90.91
8	Intermediate	9.09
8	Swollen	0
9	Normal	89.92
9	Intermediate	10.08
9	Swollen	0
11	Normal	75.56
11	Intermediate	20
11	Swollen	4.44
15	Normal	48.08
15	Intermediate	44.23
15	Swollen	7.69
16	Normal	48.51
16	Intermediate	38.61
16	Swollen	12.87
17	Normal	53.49
17	Intermediate	39.53
17	Swollen	6.98
18	Normal	66.27
18	Intermediate	28.92
18	Swollen	4.82
19	Normal	70.27
19	Intermediate	22.97
19	Swollen	6.76
20	Normal	92.31
20	Intermediate	7.69
20	Swollen	0
21	Normal	89
21	Intermediate	8
21	Swollen	3
23	Normal	48
23	Intermediate	44
23	Swollen	8
27	Normal	23.73
27	Intermediate	52.54
27	Swollen	23.73
28	Normal	37.07
28	Intermediate	48.28
28	Swollen	14.66

## Sheet: Table G
Table G. Male hormone-based groups at 11 months with social factors
Tattoo	Test.ng.ml	Group	Adults.in.SG	Adults.in.sett	Cubs.in.SC	Cubs.in.sett	Sex	Social Group	Sett	Trapping Title	Date	Day	Month	Year	Season	Trapping Start Date	Trapping End Date	Exam Age Years	Exam Age Months	Age.Months	Weight	Subcaudal.volume	Baculum length	Testes.Pinch	Testes status	Testes Length	Testes Width	Zygomatic.Arch	Left Pastern	Right Pastern	Mean.pastern.length	Weight/body length	Body.Length
499	1.8128	NP	1	1	NA	2	Male	Holly Hill	HOLLY HILL	Winter-2005	15/01/2005	15	1	2005	Winter	2005-01-01	31/03/2005	0	11	11	6	0.05	55	NA	Ascended	NA	NA	76	100	98	99	0.00967742	620
505	3.4418	P	8	2	3	1	Male	LOWER SEEDS	Deer Exclosures Outlier	Winter-2005	13/01/2005	13	1	2005	Winter	2005-01-01	31/03/2005	0	11	11	7.6	0.1	60	2	Descended	19	16	86	103	104	103.5	0.0113433	670
537	7.8126	P	2	NA	2	1	Male	RADBROOK COMMON	CHUNKY CAP	Winter-2005	13/01/2005	13	1	2005	Winter	2005-01-01	31/03/2005	0	11	11	7.3	0.7	86	1.5	Slightly ascended	27	16	84	98	99	98.5	0.0108955	670
548	5.5	P	5	2	5	4	Male	JEWS HARP	JEWS HARP ANNEX	Winter-2006	2006-05-01	5	1	2006	Winter	2006-01-01	31/03/2006	0	11	11	7.7	0.2	NA	1.3	Descended	21	12	81	101	96	98.5	0.0122222	630
560	0.2	NP	9	8	5	5	Male	Pasticks Outlier	PASTICKS OUTLIER	Winter-2006	2006-05-01	5	1	2006	Winter	2006-01-01	31/03/2006	0	11	11	6.8	0.1	NA	NA	Ascended	NA	NA	78	97	98	97.5	0.0109677	620
569	2.41	NP	9	8	5	5	Male	Pasticks Outlier	PASTICKS OUTLIER	Winter-2006	2006-05-01	5	1	2006	Winter	2006-01-01	31/03/2006	0	11	11	6.9	0.2	NA	NA	Very ascended	NA	NA	80	106	107	106.5	0.01104	625
622	0.17	NP	7	5	5	5	Male	GREAT OAK	GREAT OAK	Winter-2006	2006-12-01	12	1	2006	Winter	2006-01-01	31/03/2006	0	11	11	5.4	0.2	NA	NA	Very ascended	NA	NA	70	96	94	95	0.0093913	575

## Sheet: Table H
Table H. Female hormone-based groups at 15-18 months with social factors
Tattoo	EC.pg.ml	Group	Sex	Social.Group	Sett	Trapping.Title	Date	Day	Month	Year	Season	Trapping.Start.Date	Trapping.End.Date	Exam.Age.Years	Exam.Age.Months	Age.Months	Weight	Subcaudal.volume	Vulva.Shape	Zygomatic.Arch	Left.Pastern	Right.Pastern	Body.Length	Total.adult.in.birth.social.group	Total.adult.in.birth.sett	Total.cub.in.birth.social.group	Total.cub.in.birth.sett
888	28	NP	Female	GREAT OAK OUTLIER	GREAT OAK OUTLIER	Spring-2011	27-Mei-11	27	5	2011	Spring	23-Mei-11	2011-06-04	1	3	15	5.6	3.5	Half-bud	81	99	98	615	7	5	2	2
936	84	P	Female	BROGDENS BELT	BROGDENS BELT	Spring 2013	2013-06-10	10	6	2013	Spring	23-Mei-16	2016-06-04	1	3	15	7.6	0.8	Half-bud	83	95	97	695	5	5	1	1
936	88.5	P	Female	BROGDENS BELT	BROGDENS BELT	Summer 2013	27-Agust-13	27	8	2013	Spring	23-Mei-16	2016-06-04	1	3	15	7.8	0.2	Half-bud	83	98	98	715	5	5	1	1
942	14.5	NP	Female	RADBROOK COMMON	CHUNKY CAP	Spring 2013	2013-06-10	10	6	2013	Spring	2013-06-03	2013-06-14	1	4	16	8.7	1.4	Half-bud	80	99	98	660	7	12	1	1
944	27	NP	Female	GREAT ASH HILL	GREAT WOOD	Summer 2013	21-Agust-13	21	8	2013	Spring	2013-06-03	2013-06-14	1	4	16	6.9	0.2	Flat	80	97	99	675	16	4	5	NA
947	116.5	P	Female	CHALET OUTLIER	CHALET OUTLIER	Spring 2013	2013-06-10	10	6	2013	Spring	26-Mei-14	2015-06-06	1	4	16	8.7	NA	Flat	NA	97	96	690	6	6	2	2
959	71.5	P	Female	Pasticks Outlier	PASTICKS OUTLIER	Summer 2013	28-Agust-13	28	8	2013	Spring	2013-06-03	2013-06-14	1	4	16	5.4	0.2	Flat	73	86	87	640	12	7	3	3
962	44	NP	Female	LOWER SEEDS	LOWER SEEDS	Spring 2013	2013-06-13	13	6	2013	Spring	2013-06-03	2013-06-14	1	4	16	6.7	0.4	Half-bud	76	93	93	655	7	1	2	2
978	54	NP	Female	BROGDENS BELT	BROGDENS BELT	Summer 2014	19-Agust-14	19	8	2014	Summer	2016-06-29	2016-07-02	1	5	17	6.2	NA	Flat	82	93	93	650	3	3	2	2
982	79.5	P	Female	JackBracken	JACK BRACKEN	Spring 2014	2014-06-05	5	6	2014	Summer	19-Agust-13	31-Agust-13	1	6	18	8.6	0.2	Flat	85	95	96	690	4	4	2	2
989	81	P	Female	BOTLEY LODGE	BOTLEY LODGE	Summer 2013	31-Agust-13	31	8	2013	Spring	23-Mei-16	2016-06-04	1	3	15	7.3	0.4	Flat	80	103	103	690	3	3	0	0
996	89.5	P	Female	JEWS HARP	JEWS HARP	Summer 2014	21-Agust-14	21	8	2014	Summer	19-Agust-13	31-Agust-13	1	6	18	7.4	0.2	Rosebud	85	99	100	675	16	10	1	1
1017	51	NP	Female	Pasticks Outlier	PASTICKS OUTLIER	Summer 2015	27-Agust-15	27	8	2015	Summer	19-Agust-13	31-Agust-13	1	6	18	4.5	0.2	Flat	76	86	88	605	12	12	2	2
1083	86	P	Female	Pasticks Outlier	PASTICKS OUTLIER	Additional 2016 July Trapping	2016-07-01	1	7	2016	Summer	11-Agust-14	23-Agust-14	1	6	18	7.9	NA	Flat	85	97	97	690	12	12	3	3
1094	57	NP	Female	COMMON PIECE	NEW COMMON PIECE	Spring 2016	23-Mei-16	23	5	2016	Autum	17-Agust-15	29-Agust-15	1	6	18	9.1	NA	Flat	80	101	102	685	17	1	5	1
1098	31	NP	Female	THORNY CROFT	THORNY CROFT	Spring 2016	23-Mei-16	23	5	2016	Summer	11-Agust-14	23-Agust-14	1	6	18	7.1	0.3	Half-bud	83	91	94	660	6	6	2	2
1100	78	P	Female	COMMON PIECE	OUTLIER 1 ANNEX	Spring 2016	25-Mei-16	25	5	2016	Summer	19-Agust-13	31-Agust-13	1	6	18	6.3	0.3	Flat	81	94	96	660	17	1	5	1

## Sheet: Table I
Table I. Male Adult-Cub size differences in hormone-based groups
Tattoo	Group	Body.length.diff	Zygomatic.arch.diff	Year
499	Slow growers	50	11	2005
505	Fast growers	15	6	2005
537	Fast growers	10	5	2005
548	Fast growers	59	6	2006
560	Slow growers	80	12	2006
569	Slow growers	85	13	2006
622	Slow growers	95	13	2006

## Sheet: Table J
Table J. Male growth curves in hormone-based groups at 11 months
Tattoo	Sex	Group	Social Group	Sett	Trapping Title	Date	Day	Month	Year	Season	Exam Age Years	Exam Age Months	Age.month	Body.Length
499	Male	NP	Holly Hill	HOLLY HILL	Spring-2004	2004-07-06	7	6	2004	Spring	0	4	4	520
499	Male	NP	Holly Hill	HOLLY HILL	Summer-2004	2004-03-08	3	8	2004	Summer	0	6	6	570
499	Male	NP	Holly Hill	HOLLY HILL	Winter-2005	15/01/2005	15	1	2005	Winter	0	11	11	620
499	Male	NP	Holly Hill	HOLLY HILL	Spring-2005	18/06/2005	18	6	2005	Spring	1	4	16	650
505	Male	NP	LOWER SEEDS	Deer Exclosures Outlier	Spring-2004	2004-07-06	7	6	2004	Spring	0	4	4	550
505	Male	NP	BROGDENS BELT	Wytham Park Outlier	Summer-2004	2004-02-08	2	8	2004	Summer	0	6	6	585
505	Male	NP	LOWER SEEDS	Deer Exclosures Outlier	Autum-2004	18/11/2004	18	11	2004	Autum	0	9	9	650
505	Male	NP	LOWER SEEDS	Deer Exclosures Outlier	Winter-2005	13/01/2005	13	1	2005	Winter	0	11	11	670
505	Male	NP	LOWER SEEDS	LOWER SEEDS	Spring-2005	2005-09-06	9	6	2005	Spring	1	4	16	700
505	Male	NP	LOWER SEEDS	LOWER SEEDS	Summer-2005	27/07/2005	27	7	2005	Summer	1	5	17	685
505	Male	NP	LOWER SEEDS	LOWER SEEDS	Autum-2005	27/10/2005	27	10	2005	Autum	1	8	20	695
505	Male	NP	LOWER SEEDS	LOWER SEEDS	Spring-2006	2006-08-06	8	6	2006	Spring	2	4	28	715
537	Male	P	RADBROOK COMMON	RADBROOK COMMON OUTLIER	Summer-2004	28/07/2004	28	7	2004	Summer	0	5	5	555
537	Male	P	RADBROOK COMMON	CHUNKY CAP	Winter-2005	13/01/2005	13	1	2005	Winter	0	11	11	670
537	Male	P	RADBROOK COMMON	CHUNKY CAP	Summer-2005	27/07/2005	27	7	2005	Summer	1	5	17	680
537	Male	P	RADBROOK COMMON	CHUNKY CAP	Autum-2006	2006-01-11	1	11	2006	Autum	2	9	33	705
548	Male	P	JEWS HARP	JEWS HARP	Spring-2005	2005-07-06	7	6	2005	Spring	0	4	4	515
548	Male	P	JEWS HARP	JEWS HARP	Summer-2005	21/07/2005	21	7	2005	Summer	0	5	5	580
548	Male	P	JEWS HARP	JEWS HARP	Autum-2005	24/10/2005	24	10	2005	Autum	0	8	8	635
548	Male	P	JEWS HARP	JEWS HARP ANNEX	Winter-2006	2006-05-01	5	1	2006	Winter	0	11	11	630
560	Male	NP	Pasticks Outlier	PASTICKS OUTLIER	Spring-2005	2005-07-06	7	6	2005	Spring	0	4	4	515
560	Male	NP	Pasticks Outlier	PASTICKS OUTLIER	Summer-2005	21/07/2005	21	7	2005	Summer	0	5	5	560
560	Male	NP	Pasticks Outlier	PASTICKS OUTLIER	Autum-2005	24/10/2005	24	10	2005	Autum	0	8	8	506
560	Male	NP	Pasticks Outlier	PASTICKS OUTLIER	Winter-2006	2006-05-01	5	1	2006	Winter	0	11	11	620
560	Male	NP	Pasticks Outlier	PASTICKS OUTLIER	Spring-2006	2006-05-06	5	6	2006	Spring	1	4	16	685
560	Male	NP	Pasticks Outlier	PASTICKS OUTLIER	Autum-2006	2006-12-11	12	11	2006	Autum	1	9	21	700
560	Male	NP	Pasticks Outlier	PASTICKS OUTLIER	Summer-2007	2007-12-09	12	9	2007	Summer	2	7	31	720
560	Male	NP	Pasticks Outlier	PASTICKS OUTLIER	Autum-2007	15/11/2007	15	11	2007	Autum	2	9	33	705
569	Male	NP	Pasticks Outlier	PASTICKS OUTLIER	Spring-2005	2005-08-06	8	6	2005	Spring	0	4	4	535
569	Male	NP	Pasticks Outlier	PASTICKS OUTLIER	Spring-2005	13/06/2005	13	6	2005	Spring	0	4	4	NA
569	Male	NP	Pasticks Outlier	PASTICKS OUTLIER	Summer-2005	21/07/2005	21	7	2005	Summer	0	5	5	545
569	Male	NP	Pasticks Outlier	PASTICKS OUTLIER	Autum-2005	26/10/2005	26	10	2005	Autum	0	8	8	600
569	Male	NP	Pasticks Outlier	PASTICKS OUTLIER	Winter-2006	2006-05-01	5	1	2006	Winter	0	11	11	625
569	Male	NP	Pasticks Outlier	PASTICKS OUTLIER	Autum-2006	2006-12-11	12	11	2006	Autum	1	9	21	725
569	Male	NP	Pasticks Outlier	PASTICKS OUTLIER	Spring-2007	13/06/2007	13	6	2007	Spring	2	4	28	710
569	Male	NP	Pasticks Outlier	PASTICKS OUTLIER	Summer-2007	2007-10-09	10	9	2007	Summer	2	7	31	720
569	Male	NP	Pasticks Outlier	PASTICKS OUTLIER	Autum-2007	2007-10-11	10	11	2007	Autum	2	9	33	735
622	Female	NP	PASTICKS	PASTICKS	Spring-2006	2006-06-06	6	6	2006	Spring	0	4	4	NA
622	Male	NP	GREAT OAK	GREAT OAK	Winter-2006	2006-12-01	12	1	2006	Winter	0	11	11	575
622	Male	NP	GREAT OAK	GREAT OAK	Autum-2007	2007-08-11	8	11	2007	Autum	1	9	21	665

[truncated: 5 more sheets: Table K, Table L, Table M, Table N, Table O]
